# Supplementary material for: Radar vision in the mapping of forest biodiversity from space
Source: Nat Commun. 2019 Oct 18;10:4757. doi: 10.1038/s41467-019-12737-x (PMC6802221; doi:10.1038/s41467-019-12737-x)
Supplement: Supplementary file 4 — Supplementary Software 1 [file 41467_2019_12737_MOESM4_ESM.zip]

Archive with 28 entries (26 files):
- Sentinel1_ExampleData2/
- Sentinel1_ExampleData2/ALB_acquisition_dates.csv
- Sentinel1_ExampleData2/ALB_example_plots.dbf
- Sentinel1_ExampleData2/ALB_example_plots.prj
- Sentinel1_ExampleData2/ALB_example_plots.qpj
- Sentinel1_ExampleData2/ALB_example_plots.shp
- Sentinel1_ExampleData2/ALB_example_plots.shx
- Sentinel1_ExampleData2/ALB_gamma0_VH.tif
- Sentinel1_ExampleData2/ALB_gamma0_VV.tif
- Sentinel1_ExampleData2/expected_output/
- Sentinel1_ExampleData2/expected_output/L2_ALB_diff_VH_VV.tif
- Sentinel1_ExampleData2/expected_output/L2_ALB_ratio_VV_VH.tif
- Sentinel1_ExampleData2/expected_output/L2_ALB_VH_diff_summer_winter.tif
- Sentinel1_ExampleData2/expected_output/L2_ALB_VH_summer.tif
- Sentinel1_ExampleData2/expected_output/L2_ALB_VH_winter.tif
- Sentinel1_ExampleData2/expected_output/L2_ALB_VH_year.tif
- Sentinel1_ExampleData2/expected_output/L2_ALB_VV_diff_summer_winter.tif
- Sentinel1_ExampleData2/expected_output/L2_ALB_VV_summer.tif
- Sentinel1_ExampleData2/expected_output/L2_ALB_VV_winter.tif
- Sentinel1_ExampleData2/expected_output/L2_ALB_VV_year.tif
- Sentinel1_ExampleData2/expected_output/L3_heterogeneity_ALB_N9x9_SD.tif
- Sentinel1_ExampleData2/expected_output/L3_neighborhood_ALB_N9x9_mean.tif
- Sentinel1_ExampleData2/expected_output/L3_texture_ALB_N9x9_glcm.tif
- Sentinel1_ExampleData2/expected_output/S1_ALB_plots_stat.csv
- Sentinel1_ExampleData2/Manual_Sentinel-1 data pre-processing and pixel-based summary statistics.pdf
- Sentinel1_ExampleData2/S1_mean.csv
- Sentinel1_ExampleData2/Sentinel1_GRDH_to_gamma0.xml
- Sentinel1_ExampleData2/Sentinel1_pixel_ neighborhood _statistics.R
