# Supplementary material for: Radar vision in the mapping of forest biodiversity from space
Source: Nat Commun. 2019 Oct 18;10:4757. doi: 10.1038/s41467-019-12737-x (PMC6802221; doi:10.1038/s41467-019-12737-x)
Supplement: Supplementary file 4 — Supplementary Software 1 [file 41467_2019_12737_MOESM4_ESM.zip › Sentinel1_ExampleData2/ALB_acquisition_dates.csv]

20160104
20160109
20160112
20160116
20160117
20160121
20160124
20160128
20160129
20160202
20160205
20160209
20160210
20160214
20160217
20160221
20160226
20160229
20160304
20160305
20160309
20160312
20160316
20160317
20160324
20160328
20160329
20160402
20160405
20160409
20160410
20160414
20160417
20160421
20160422
20160426
20160429
20160503
20160504
20160508
20160511
20160515
20160516
20160520
20160523
20160527
20160528
20160601
20160604
20160608
20160609
20160628
20160707
20160714
20160715
20160719
20160722
20160726
20160727
20160808
20160815
20160819
20160824
20160827
20160831
20160901
20160905
20160908
20160912
20160913
20160917
20160920
20160924
20160925
20160926
20160929
20160930
20161001
20161002
20161006
20161007
20161011
20161014
20161018
20161019
20161023
20161026
20161030
20161031
20161104
20161107
20161111
20161112
20161116
20161124
20161128
20161201
20161205
20161206
20161210
20161213
20161217
20161218
20161222
20161225
20161229
20161230
