# Supplementary material for: Radar vision in the mapping of forest biodiversity from space
Source: Nat Commun. 2019 Oct 18;10:4757. doi: 10.1038/s41467-019-12737-x (PMC6802221; doi:10.1038/s41467-019-12737-x)
Supplement: Supplementary file 4 — Supplementary Software 1 [file 41467_2019_12737_MOESM4_ESM.zip › Sentinel1_ExampleData2/ALB_example_plots.prj]

PROJCS["Azimuthal_Equidistant",GEOGCS["GCS_WGS_1984",DATUM["D_WGS_1984",SPHEROID["WGS_1984",6378137,298.257223563]],PRIMEM["Greenwich",0],UNIT["Degree",0.017453292519943295]],PROJECTION["Azimuthal_Equidistant"],PARAMETER["latitude_of_origin",53],PARAMETER["central_meridian",24],PARAMETER["false_easting",0],PARAMETER["false_northing",0],UNIT["Meter",1]]
