# Supplementary material for: Radar vision in the mapping of forest biodiversity from space
Source: Nat Commun. 2019 Oct 18;10:4757. doi: 10.1038/s41467-019-12737-x (PMC6802221; doi:10.1038/s41467-019-12737-x)
Supplement: Supplementary file 4 — Supplementary Software 1 [file 41467_2019_12737_MOESM4_ESM.zip › Sentinel1_ExampleData2/expected_output/S1_ALB_plots_stat.csv]

Explrtr	diff_VH_VV_9x9_SD	ratio_VV_VH_9x9_SD	VH_diff_summer_winter_9x9_SD	VH_summer_9x9_SD	VH_winter_9x9_SD	VH_year_9x9_SD	VV_diff_summer_winter_9x9_SD	VV_summer_9x9_SD	VV_winter_9x9_SD	VV_year_9x9_SD	diff_VH_VV_9x9_mean	ratio_VV_VH_9x9_mean	VH_diff_summer_winter_9x9_mean	VH_summer_9x9_mean	VH_winter_9x9_mean	VH_year_9x9_mean	VV_diff_summer_winter_9x9_mean	VV_summer_9x9_mean	VV_winter_9x9_mean	VV_year_9x9_mean	diff_VH_VV_GLCM_9x9_DIS	diff_VH_VV_GLCM_9x9_ENT	ratio_VV_VH_GLCM_9x9_DIS	ratio_VV_VH_GLCM_9x9_ENT	VH_diff_summer_winter_GLCM_9x9_DIS	VH_diff_summer_winter_GLCM_9x9_ENT	VH_summer_GLCM_9x9_DIS	VH_summer_GLCM_9x9_ENT	VH_winter_GLCM_9x9_DIS	VH_winter_GLCM_9x9_ENT	VH_year_GLCM_9x9_DIS	VH_year_GLCM_9x9_ENT	VV_diff_summer_winter_GLCM_9x9_DIS	VV_diff_summer_winter_GLCM_9x9_ENT	VV_summer_GLCM_9x9_DIS	VV_summer_GLCM_9x9_ENT	VV_winter_GLCM_9x9_DIS	VV_winter_GLCM_9x9_ENT	VV_year_GLCM_9x9_DIS	VV_year_GLCM_9x9_ENT
AEWE01	3797	0.0256	7702	5835	7641	5712	5715	7137	7195	5589	50920	0.6349	8402	-135755	-144157	-139555	7926	-85822	-93749	-88634	33086	42404	39506	42404	40864	42168	26790	40841	22099	39514	19136	38234	64568	42918	35679	41891	29259	40693	28272	39814
AEWE02	3958	0.0247	5313	3932	4823	3211	4350	4025	5180	3331	53123	0.6118	1731	-137450	-139182	-136803	9749	-79019	-88768	-83679	32963	41419	31728	41355	41728	40906	24568	39537	18642	35877	12222	34275	52469	42511	19259	37387	20741	39985	15802	36607
AEWE03	3064	0.0245	8344	7358	8959	7249	7407	7406	9096	6822	52259	0.6161	-3914	-138702	-134787	-136375	1926	-83982	-85909	-84115	30247	40083	34444	41077	43580	41590	30741	40777	21605	37763	20123	37696	57407	42233	32222	41891	28395	41142	21852	38038
