# Supplementary material for: Radar vision in the mapping of forest biodiversity from space
Source: Nat Commun. 2019 Oct 18;10:4757. doi: 10.1038/s41467-019-12737-x (PMC6802221; doi:10.1038/s41467-019-12737-x)
Supplement: Supplementary file 4 — Supplementary Software 1 [file 41467_2019_12737_MOESM4_ESM.zip › Sentinel1_ExampleData2/S1_mean.csv]

Plot	Region	S1_diff_VH_VV	S1_ratio_VV_VH	S1_VH_diff_summer_winter	S1_VH_summer	S1_VH_winter	S1_VH_year	S1_VV_diff_summer_winter	S1_VV_summer	S1_VV_winter	S1_VV_year
SEW31	SCH	49429	0.625446673	6703	-129623	-136327	-131954	4382	-80797	-85179	-82525
SEW32	SCH	52914	0.627217461	1722	-142408	-144130	-141982	829	-90217	-91046	-89067
SEW33	SCH	48075	0.634502064	4296	-129944	-134240	-131493	4882	-83017	-87899	-83417
SEW34	SCH	53069	0.599958045	-4114	-136241	-132127	-132616	61	-79957	-80019	-79546
SEW35	SCH	54324	0.5801272	-5056	-133769	-128712	-129441	452	-75953	-76406	-75117
SEW36	SCH	54980	0.589420116	-8712	-138730	-130017	-133901	-1281	-80533	-79251	-78921
SEW37	SCH	55967	0.591458978	-5849	-141690	-135840	-137009	4934	-79861	-84796	-81041
SEW38	SCH	54766	0.599142455	-8132	-140723	-132591	-136673	4348	-80558	-84906	-81907
SEW39	SCH	54492	0.579635289	-9632	-134676	-125043	-129615	2122	-74051	-76173	-75122
SEW40	SCH	54100	0.585955603	-3628	-133319	-129690	-130726	2222	-76546	-78768	-76626
SEW41	SCH	54169	0.584600367	-7551	-134798	-127246	-130482	1371	-76646	-78017	-76312
SEW42	SCH	54589	0.570508274	-7085	-131318	-124233	-127282	-343	-74078	-73735	-72693
SEW43	SCH	54017	0.574482352	-6602	-131383	-124780	-127138	-918	-74279	-73361	-73121
SEW44	SCH	53901	0.590465733	-9677	-138768	-129090	-131691	-1514	-79298	-77783	-77789
SEW45	SCH	55867	0.591375285	-5098	-139873	-134775	-136710	-133	-81209	-81076	-80843
SEW46	SCH	55205	0.592144466	-4140	-137828	-133687	-135395	670	-81031	-81701	-80190
SEW47	SCH	53144	0.60333338	-7425	-137938	-130512	-133981	-238	-81213	-80974	-80836
SEW48	SCH	56843	0.575760766	-16921	-143601	-126680	-134034	-7279	-81338	-74059	-77190
SEW49	SCH	53431	0.588609933	-5166	-133494	-128328	-129841	695	-77062	-77758	-76410
SEW50	SCH	55322	0.594158571	-7219	-140736	-133516	-136271	-1888	-84263	-82374	-80948
SEW01	SCH	43013	0.69482125	11359	-134784	-146144	-140906	8780	-94389	-103169	-97892
SEW02	SCH	42788	0.692524437	8917	-136075	-144992	-139106	6824	-93040	-99864	-96318
SEW03	SCH	43288	0.687999225	12812	-134022	-146835	-138723	8622	-93207	-101829	-95435
SEW04	SCH	49158	0.625659497	1268	-130986	-132254	-131252	792	-82365	-83157	-82094
SEW05	SCH	56329	0.577224847	-10677	-138538	-127860	-133202	-5176	-80409	-75233	-76872
SEW06	SCH	52595	0.598210806	-1357	-132938	-131580	-130970	4071	-77527	-81599	-78375
SEW07	SCH	55790	0.590102048	-8569	-139939	-131370	-136033	1119	-81080	-82200	-80243
SEW08	SCH	54577	0.591651473	-7302	-135744	-128441	-133655	-674	-79691	-79016	-79077
SEW09	SCH	53368	0.612205804	-4521	-140405	-135884	-137575	3648	-81918	-85567	-84207
SEW10	SCH	42817	0.697572017	9553	-139832	-149386	-141551	5116	-98181	-103297	-98734
SEW11	SCH	43957	0.693525328	12505	-139837	-152342	-143412	6969	-98903	-105873	-99455
SEW12	SCH	43166	0.699916957	11862	-140113	-151975	-143805	5727	-99027	-104754	-100638
SEW13	SCH	42617	0.693606229	9256	-135538	-144795	-139093	2808	-96490	-99299	-96475
SEW14	SCH	43587	0.701812533	13923	-141129	-155052	-146094	9711	-98206	-107918	-102507
SEW15	SCH	43943	0.695404482	10958	-138232	-149191	-144191	4405	-98672	-103077	-100248
SEW16	SCH	47298	0.653060172	11451	-132089	-143541	-136386	7773	-86960	-94733	-89088
SEW17	SCH	45819	0.66140266	8408	-132670	-141078	-135295	9161	-86377	-95539	-89476
SEW18	SCH	44310	0.679829225	7629	-135280	-142910	-138382	3760	-93008	-96769	-94071
SEW19	SCH	45953	0.678983518	9906	-139582	-149489	-143009	3227	-97002	-100229	-97055
SEW20	SCH	45961	0.677777857	11605	-140327	-151932	-142636	8363	-95458	-103821	-96675
SEW21	SCH	46653	0.661181941	4200	-137514	-141715	-137714	6696	-88663	-95359	-91061
SEW22	SCH	60419	0.577534908	-11425	-148337	-136912	-143016	-5327	-86327	-81000	-82597
SEW23	SCH	53442	0.603910084	-16926	-143058	-126131	-134905	-2837	-82631	-79793	-81462
HEW39	HAI	53701	0.577529374	-929	-127756	-126827	-127105	5337	-70090	-75427	-73404
HEW40	HAI	55218	0.575743374	-4298	-133249	-128950	-130217	4406	-73475	-77882	-74999
HEW41	HAI	54370	0.582071494	-4413	-132336	-127923	-130101	8523	-71205	-79728	-75731
HEW42	HAI	54095	0.581813689	671	-128669	-129340	-129366	8931	-69864	-78795	-75271
HEW43	HAI	55118	0.59670768	-14073	-144179	-130105	-136656	4845	-80391	-85236	-81538
HEW44	HAI	55023	0.589132566	-11171	-139787	-128616	-133932	1936	-78319	-80256	-78908
HEW45	HAI	54472	0.590174262	-13526	-139248	-125722	-132866	-3965	-80711	-76746	-78394
HEW46	HAI	55574	0.570446207	-3099	-131101	-128002	-129358	6919	-70257	-77177	-73784
HEW47	HAI	54557	0.578778355	-2396	-130700	-128303	-129524	7372	-69028	-76401	-74966
HEW48	HAI	55346	0.573744357	-3953	-131639	-127685	-129910	3889	-72501	-76391	-74563
HEW49	HAI	54223	0.573881358	-4616	-128579	-123962	-127254	6366	-69743	-76110	-73031
HEW50	HAI	53348	0.580475662	61	-127808	-127870	-127160	8033	-69933	-77967	-73811
HEW05	HAI	56272	0.580263349	-12866	-140909	-128042	-134039	-1566	-79156	-77589	-77766
HEW06	HAI	55039	0.575822325	-5193	-133186	-127992	-129716	4457	-72026	-76483	-74677
HEW07	HAI	54302	0.577511112	-4105	-130275	-126170	-128537	5884	-70219	-76104	-74234
HEW08	HAI	54659	0.57647308	-5943	-132712	-126768	-129089	2506	-72731	-75237	-74430
HEW09	HAI	53323	0.58563595	-3565	-130453	-126888	-128800	910	-75196	-76106	-75476
HEW10	HAI	54725	0.572777727	-5069	-131199	-126129	-128083	5146	-71403	-76550	-73358
HEW11	HAI	54053	0.578334224	-9510	-133216	-123705	-128180	4002	-71773	-75775	-74127
HEW12	HAI	54178	0.579423084	-2448	-129571	-127122	-128805	8433	-69884	-78318	-74627
HEW13	HAI	58302	0.596013539	4755	-141906	-146661	-144161	9418	-80938	-90356	-85858
HEW14	HAI	52612	0.609352328	-11695	-141191	-129495	-134692	-2333	-84393	-82060	-82080
HEW15	HAI	53302	0.592068027	-6273	-133952	-127678	-130704	389	-78387	-78776	-77401
HEW16	HAI	53951	0.588341629	-9110	-136611	-127500	-131070	2319	-75900	-78219	-77118
HEW17	HAI	53787	0.58885372	-11393	-137364	-125971	-130787	483	-77365	-77849	-76999
HEW18	HAI	54689	0.592923733	-13307	-141532	-128225	-134304	-2180	-80902	-78721	-79614
HEW19	HAI	56565	0.570502232	-11419	-138024	-126605	-131734	5190	-71989	-77179	-75169
HEW20	HAI	57109	0.574909746	-5988	-136933	-130944	-134401	2380	-75764	-78145	-77291
HEW21	HAI	54842	0.57889513	-6035	-133206	-127171	-130212	6921	-70816	-77738	-75369
HEW22	HAI	54608	0.585522356	-7481	-134968	-127486	-131811	-1620	-77986	-76365	-77203
HEW23	HAI	52525	0.604307431	-9657	-137909	-128251	-132783	-909	-81739	-80830	-80257
HEW24	HAI	54518	0.572024859	-4239	-128463	-124223	-127410	4022	-71707	-75729	-72892
HEW25	HAI	54447	0.583038688	-8014	-135611	-127597	-130776	5748	-73281	-79029	-76328
HEW26	HAI	55737	0.569927536	-7274	-132792	-125517	-129721	4549	-71843	-76392	-73984
HEW27	HAI	55177	0.572816446	-5706	-130780	-125073	-129157	775	-74347	-75123	-73980
HEW28	HAI	54765	0.575738381	-9338	-132441	-123103	-129062	1705	-73727	-75433	-74296
HEW29	HAI	54853	0.57456434	-4469	-131561	-127092	-128929	3514	-71118	-74633	-74076
HEW30	HAI	54520	0.573290566	-5718	-130179	-124461	-127819	2367	-71899	-74266	-73298
HEW31	HAI	55277	0.569360124	-5984	-131763	-125779	-128423	5776	-68789	-74566	-73145
HEW32	HAI	55954	0.563419812	-3206	-129175	-125969	-128192	6763	-68029	-74793	-72237
HEW33	HAI	55340	0.58039962	-6658	-134339	-127680	-131932	1593	-75311	-76904	-76592
HEW34	HAI	53243	0.587629111	-2094	-130355	-128260	-129103	7715	-71487	-79203	-75860
HEW35	HAI	55424	0.578908638	-8696	-136694	-127997	-131650	1929	-75569	-77498	-76225
HEW36	HAI	56266	0.565773448	-5395	-133345	-127950	-129575	4017	-71955	-75973	-73308
HEW37	HAI	53826	0.579713238	-2307	-129230	-126923	-128091	6904	-70049	-76953	-74265
HEW38	HAI	54413	0.578723859	-2176	-129619	-127443	-129121	5843	-71639	-77482	-74708
HEW01	HAI	60432	0.583947199	9423	-142124	-151548	-145250	10309	-80069	-90379	-84817
HEW02	HAI	57546	0.606289062	-4379	-149115	-144735	-146489	-3739	-90559	-86820	-88942
HEW03	HAI	59548	0.59902762	12964	-141780	-154745	-148534	7623	-85926	-93550	-88986
HEW04	HAI	52338	0.619342075	-6611	-141838	-135227	-137438	6089	-82355	-88444	-85100
AEW20	ALB	52112	0.580453195	-2949	-124723	-121774	-124193	5111	-67458	-72571	-72080
AEW21	ALB	53364	0.573278044	-5929	-128515	-122585	-125347	-4605	-75651	-71046	-71983
AEW22	ALB	54411	0.584825919	-2566	-132312	-129746	-131039	4966	-73470	-78437	-76627
AEW23	ALB	53833	0.587318693	-7065	-135577	-128512	-130596	5529	-73466	-78995	-76763
AEW24	ALB	51934	0.609246064	-6813	-137000	-130187	-132888	1961	-81073	-83035	-80954
AEW25	ALB	51752	0.615139073	-8465	-139211	-130745	-134463	3807	-82148	-85956	-82710
AEW26	ALB	52896	0.610880179	-11022	-142583	-131560	-136181	5137	-81101	-86239	-83284
AEW27	ALB	53785	0.596528514	-3077	-135482	-132405	-133343	7044	-77278	-84322	-79557
AEW28	ALB	54950	0.584772652	-4041	-133708	-129667	-132353	9823	-72456	-82279	-77402
AEW29	ALB	56862	0.600292261	12914	-135983	-148897	-142105	10063	-81348	-91411	-85243
AEW30	ALB	54550	0.601559551	-2604	-138218	-135614	-136857	11216	-76238	-87455	-82307
AEW31	ALB	62366	0.583826798	18562	-141752	-160315	-149809	19806	-78550	-98357	-87442
AEW32	ALB	62125	0.587272907	24359	-140455	-164815	-150541	20276	-80319	-100596	-88415
AEW33	ALB	58468	0.595391059	21582	-133893	-155475	-144448	12399	-79605	-92005	-85979
AEW34	ALB	62385	0.58483882	19387	-141691	-161078	-150251	17753	-79162	-96916	-87865
AEW35	ALB	52957	0.59622958	-4455	-135025	-130569	-131124	4285	-76532	-80817	-78167
AEW36	ALB	52279	0.608974907	-885	-136177	-135292	-133819	5528	-80181	-85709	-81540
AEW37	ALB	54100	0.592133563	-2001	-135922	-133921	-132716	6428	-76149	-82578	-78616
AEW38	ALB	54466	0.587376517	-9792	-138914	-129121	-131898	4017	-76198	-80216	-77432
AEW39	ALB	52571	0.602983598	-2338	-134851	-132513	-132410	2488	-78719	-81207	-79839
AEW40	ALB	54006	0.581369946	-5091	-130582	-125490	-128975	5508	-70976	-76485	-74969
AEW41	ALB	54037	0.59365819	-3407	-134114	-130706	-132956	7505	-74711	-82217	-78919
AEW42	ALB	52308	0.592445425	-6857	-132436	-125578	-128383	3011	-74265	-77276	-76075
AEW43	ALB	51237	0.605257925	-245	-129315	-129070	-129803	4359	-76032	-80391	-78566
AEW44	ALB	52188	0.603054027	-12417	-137718	-125300	-131539	-3382	-81161	-77779	-79350
AEW45	ALB	52841	0.608208324	-4515	-138807	-134291	-134847	9704	-76757	-86462	-82006
AEW46	ALB	54477	0.590545398	2472	-132230	-134702	-133065	8628	-74225	-82853	-78587
AEW47	ALB	56362	0.590156624	6789	-135062	-141852	-137524	9944	-77329	-87274	-81161
AEW48	ALB	54501	0.594308	-651	-135942	-135291	-134323	8237	-75194	-83432	-79822
AEW49	ALB	51593	0.600628899	-4267	-131699	-127431	-129164	5975	-74574	-80550	-77571
AEW50	ALB	55338	0.56476063	3049	-124582	-127633	-127173	7211	-68252	-75464	-71835
AEW01	ALB	60819	0.591743494	20132	-139080	-159213	-148871	13317	-80921	-94238	-88052
AEW02	ALB	64325	0.581300263	20366	-144122	-164489	-153633	12773	-84031	-96805	-89308
AEW03	ALB	60201	0.594955361	24266	-138231	-162498	-148609	14941	-82607	-97549	-88407
AEW04	ALB	53111	0.59831585	-3540	-135640	-132100	-132169	5558	-77010	-82569	-79058
AEW05	ALB	52545	0.59997029	-1297	-132314	-131016	-131407	2708	-76829	-79537	-78861
AEW06	ALB	54468	0.58535388	568	-130752	-131320	-131341	7866	-72767	-80633	-76872
AEW07	ALB	54926	0.586833731	5264	-130848	-136114	-133091	10103	-73428	-83531	-78165
AEW08	ALB	53586	0.603060132	2264	-133848	-136113	-135009	7637	-76729	-84367	-81423
AEW09	ALB	52030	0.60799027	-122	-131877	-131755	-132813	5655	-77688	-83344	-80782
AEW10	ALB	61244	0.593661065	17465	-143189	-160655	-150700	18017	-81689	-99707	-89456
AEW11	ALB	63005	0.584955932	19125	-141596	-160722	-151769	16380	-79928	-96309	-88764
AEW12	ALB	62609	0.591465573	20366	-144452	-164819	-153286	13015	-84421	-97436	-90677
AEW13	ALB	58961	0.608569714	17056	-143170	-160227	-150597	14801	-84499	-99300	-91636
AEW14	ALB	61553	0.586666814	17462	-140666	-158129	-148956	12251	-81392	-93644	-87402
AEW15	ALB	52383	0.60949685	-4162	-137324	-133161	-134082	8345	-77919	-86265	-81698
AEW16	ALB	54680	0.588199814	-6945	-137030	-130085	-132728	1160	-77764	-78925	-78047
AEW17	ALB	54739	0.591084879	-4915	-136029	-131114	-133825	409	-78724	-79133	-79086
AEW18	ALB	50922	0.61101354	2119	-129555	-131674	-131034	7808	-76034	-83842	-80112
AEW19	ALB	53607	0.568618276	-10660	-129559	-118899	-124355	-3836	-72416	-68580	-70747
SEW24	SCH	54103	0.605296768	-11928	-144006	-132078	-137088	-4998	-87237	-82238	-82984
SEW25	SCH	52928	0.614463369	-14584	-143372	-128787	-137253	-944	-85322	-84378	-84324
SEW26	SCH	53681	0.61571235	-8071	-145190	-137118	-139680	2665	-84990	-87655	-85999
SEW27	SCH	54811	0.595381374	-7385	-138948	-131562	-135464	1954	-80356	-82311	-80652
SEW28	SCH	52438	0.618561634	-16053	-144817	-128764	-137459	-2933	-87218	-84284	-85021
SEW29	SCH	53366	0.603082219	-9845	-138831	-128985	-134449	-6630	-85787	-79156	-81083
SEW30	SCH	51249	0.613875174	-6623	-135714	-129091	-132754	2762	-81995	-84757	-81505
T4_1	BNP	62995	0.563195355	13437	-140540	-153977	-145301	12121	-76915	-89037	-82306
T4_2	BNP	60542	0.586675444	14496	-141625	-156122	-146472	19676	-77850	-97527	-85929
T4_3	BNP	60711	0.58447805	12967	-142135	-155103	-146167	15568	-78849	-94417	-85456
T4_4	BNP	59658	0.573748348	14393	-135959	-150353	-140200	13895	-75559	-89454	-80542
T4_5	BNP	58058	0.594991411	21933	-133912	-155845	-143366	15931	-78741	-94672	-85307
T4_6	BNP	56356	0.597422038	17462	-133315	-150778	-140035	17223	-75573	-92796	-83679
T4_7	BNP	57564	0.602949295	18356	-137008	-155364	-145001	17211	-81255	-98467	-87437
T4_8	BNP	58813	0.582423962	13368	-135769	-149138	-141002	14475	-75414	-89889	-82189
T4_9	BNP	58577	0.589167354	8890	-139708	-148599	-143020	14407	-78616	-93024	-84442
T4_10	BNP	59954	0.568823314	16391	-132100	-148492	-139173	16327	-70827	-87154	-79219
T4_11	BNP	57605	0.596805759	12472	-140108	-152580	-143723	8053	-83083	-91136	-86117
T4_12	BNP	59332	0.573310546	14178	-135775	-149954	-139263	10532	-77329	-87862	-79930
T4_13	BNP	56707	0.619741732	7417	-147966	-155383	-150060	4247	-93749	-97996	-93352
T4_14	BNP	58673	0.574255087	17284	-131644	-148928	-138122	11984	-74329	-86314	-79449
T4_15	BNP	59572	0.605347874	18857	-144083	-162941	-151382	17158	-84843	-102001	-91809
T4_16	BNP	62194	0.585568364	23053	-139572	-162626	-150120	13948	-82304	-96252	-87925
T4_17	BNP	60154	0.595692099	17615	-142322	-159938	-148799	14362	-83212	-97574	-88644
T4_18	BNP	59897	0.587546528	20777	-136907	-157684	-145262	18725	-77905	-96630	-85365
T4_19	BNP	56970	0.597761302	12300	-137309	-149609	-141597	12144	-79432	-91576	-84627
T4_20	BNP	58636	0.595679598	9545	-143062	-152608	-145132	15707	-80615	-96322	-86495
T4_21	BNP	59797	0.591670016	11152	-143657	-154810	-146748	7854	-83904	-91758	-86950
T4_22	BNP	58712	0.583532006	9150	-137014	-146164	-141044	13097	-78343	-91441	-82332
T4_23	BNP	57233	0.580585484	6986	-134592	-141579	-136579	11284	-74779	-86064	-79346
T4_24	BNP	57330	0.588488831	11858	-135325	-147184	-139331	10896	-78861	-89757	-82001
T4_25	BNP	55055	0.604584381	9920	-136924	-146844	-139335	12139	-79578	-91717	-84279
T4_26	BNP	55325	0.592763849	10863	-133567	-144430	-136054	7466	-77820	-85286	-80729
T4_27	BNP	57801	0.604055687	12866	-143638	-156504	-148539	8974	-88321	-97295	-90737
T4_28	BNP	62725	0.557237647	21824	-133020	-154844	-142372	14734	-74089	-88823	-79646
T4_29	BNP	60347	0.583046204	20709	-138786	-159495	-144864	8680	-82316	-90997	-84517
T4_30	BNP	60002	0.592772475	18506	-141694	-160201	-147535	14747	-80872	-95619	-87533
T4_31	BNP	61549	0.582238718	18463	-140255	-158718	-147452	15709	-79952	-95662	-85903
T4_32	BNP	59126	0.583670096	20019	-134156	-154176	-142370	14014	-77461	-91476	-83244
T4_33	BNP	54825	0.626552628	8445	-148417	-156863	-148865	5027	-94340	-99367	-94040
T4_34	BNP	56241	0.612072751	8942	-143059	-152001	-145670	12570	-83504	-96074	-89429
T4_35	BNP	60248	0.577190466	15163	-137764	-152927	-142627	11185	-77234	-88420	-82378
T4_36	BNP	58507	0.590181071	13709	-138223	-151933	-143598	12903	-79160	-92064	-85091
T4_37	BNP	58390	0.580012029	14439	-133514	-147953	-139255	10385	-77880	-88265	-80864
T4_38	BNP	57838	0.584896847	11210	-135213	-146424	-139515	9986	-77747	-87733	-81676
T4_39	BNP	58006	0.563546351	8259	-129916	-138175	-132993	9419	-71562	-80981	-74986
T4_40	BNP	55156	0.586735176	4941	-133217	-138158	-133539	10136	-75113	-85250	-78382
T4_41	BNP	55050	0.593281744	4558	-134301	-138859	-135326	6399	-77869	-84269	-80275
T4_42	BNP	55648	0.595681834	3826	-136802	-140628	-137654	11112	-76950	-88062	-82006
T4_43	BNP	58889	0.590797991	7693	-142514	-150208	-143998	13484	-79328	-92812	-85109
T4_44	BNP	59936	0.590776538	15640	-139035	-154676	-146489	17627	-79809	-97437	-86552
T4_45	BNP	58170	0.592763565	10878	-138611	-149489	-142813	15536	-79669	-95205	-84643
T4_46	BNP	57738	0.58797157	6962	-137982	-144945	-140106	13282	-77341	-90623	-82367
T4_47	BNP	61799	0.567908816	14645	-137332	-151977	-142972	12335	-75806	-88141	-81173
T4_48	BNP	59744	0.581607282	11305	-138698	-150003	-142783	14132	-76910	-91043	-83039
T4_49	BNP	56321	0.620038334	-2570	-152989	-150418	-148717	1745	-92622	-94367	-92396
T4_50	BNP	63362	0.596757664	11337	-153901	-165238	-158331	10235	-92040	-102276	-94968
T4_51	BNP	63769	0.542767797	11138	-136977	-148116	-139956	11495	-72227	-83723	-76187
T4_52	BNP	64316	0.52521635	10777	-130753	-141531	-135701	6728	-68976	-75704	-71385
T4_53	BNP	65075	0.54613873	12171	-138600	-150772	-143511	11819	-74188	-86007	-78435
T4_54	BNP	61139	0.571860426	6614	-140267	-146881	-142837	11016	-77012	-88028	-81697
T4_55	BNP	63671	0.577291277	13126	-148089	-161215	-152418	9097	-84470	-93567	-88747
T4_56	BNP	66611	0.638650139	25028	-175517	-200545	-185714	12464	-114267	-126731	-119103
T4_57	BNP	63626	0.667232504	24892	-180106	-204999	-191562	10668	-123671	-134340	-127936
T4_58	BNP	60646	0.629729779	19685	-155615	-175301	-164800	16739	-96721	-113461	-104154
T4_59	BNP	63253	0.561889253	21190	-136323	-157513	-144720	18067	-74459	-92526	-81467
T4_60	BNP	65547	0.561859127	21216	-139904	-161121	-149607	19832	-74910	-94742	-84060
T4_61	BNP	61884	0.577121814	22329	-137652	-159981	-146370	16373	-77987	-94361	-84486
T4_62	BNP	62709	0.574798113	19535	-139257	-158793	-147546	13914	-78874	-92789	-84836
T4_63	BNP	63536	0.582998321	23909	-142592	-166501	-152522	19371	-79719	-99091	-88985
T4_64	BNP	60338	0.582624682	18154	-138642	-156796	-145497	13875	-79814	-93690	-85159
T4_65	BNP	59412	0.594880685	14513	-142754	-157268	-147645	13425	-81893	-95319	-88233
T4_66	BNP	56982	0.654143115	18098	-161124	-179222	-164907	13096	-105016	-118113	-107925
T4_67	BNP	60243	0.659978139	24122	-170759	-194881	-177163	12853	-114486	-127339	-116920
T4_68	BNP	71583	0.581094768	22484	-165031	-187515	-171015	7919	-102434	-110353	-99431
T4_69	BNP	69077	0.569636247	17257	-157556	-174813	-161040	14451	-88502	-102954	-91963
T4_70	BNP	65419	0.577863716	19450	-149233	-168684	-155281	13829	-87349	-101178	-89862
T4_71	BNP	64819	0.593581916	24972	-150896	-175869	-159635	12156	-91895	-104052	-94816
T4_72	BNP	65472	0.632954677	24023	-172618	-196642	-178364	8992	-114593	-123585	-112892
T4_73	BNP	59091	0.670770248	21637	-174835	-196472	-179454	7114	-121678	-128793	-120362
T4_74	BNP	61433	0.661503725	25581	-174749	-200331	-181476	9454	-119609	-129063	-120042
T4_75	BNP	64438	0.626107257	23243	-165621	-188865	-172461	6667	-107105	-113773	-108022
T4_76	BNP	65248	0.605466995	26651	-154703	-181354	-165380	10952	-97877	-108830	-100131
T4_77	BNP	66984	0.572146894	19362	-151394	-170757	-157566	13040	-85002	-98042	-90582
T4_78	BNP	62957	0.574671836	22768	-137683	-160452	-148178	16083	-79677	-95760	-85220
T4_79	BNP	61764	0.615385123	28499	-149035	-177534	-160836	20822	-91010	-111833	-99071
T4_80	BNP	62482	0.6146818	32779	-148865	-181644	-162347	19963	-92517	-112481	-99864
T4_81	BNP	65377	0.587104055	24674	-148859	-173533	-158661	14638	-88954	-103592	-93283
T4_82	BNP	66824	0.573225885	21698	-148616	-170314	-156798	12817	-85033	-97850	-89973
T4_83	BNP	62082	0.619443606	16912	-157551	-174464	-163590	7020	-100507	-107527	-101508
T4_84	BNP	63407	0.651534951	16192	-178830	-195022	-183121	1592	-123592	-125184	-119714
T1_1	BNP	60040	0.609048762	24402	-144821	-169223	-153743	18679	-84183	-102863	-93703
T1_2	BNP	57622	0.634680206	23084	-149705	-172789	-158144	14979	-92857	-107837	-100521
T1_3	BNP	62926	0.585288338	23925	-140733	-164658	-152293	18020	-81031	-99052	-89367
T1_4	BNP	59238	0.614673524	16320	-147625	-163946	-153819	10919	-91081	-102000	-94581
T1_5	BNP	58529	0.586032522	17459	-135490	-152950	-142450	13621	-76974	-90595	-83920
T1_6	BNP	57611	0.608538154	15026	-142013	-157040	-148134	11801	-85331	-97133	-90523
T1_7	BNP	59378	0.579341929	17756	-133297	-151054	-141347	18076	-74336	-92412	-81968
T1_8	BNP	53553	0.594817532	2260	-132796	-135056	-132271	4770	-77607	-82377	-78717
T1_9	BNP	53881	0.5842148	2049	-129809	-131858	-129695	5295	-74510	-79805	-75813
T1_10	BNP	55751	0.560259432	5186	-125793	-130979	-127322	10444	-65836	-76281	-71571
T1_11	BNP	57347	0.59223182	10103	-136727	-146830	-141044	9363	-80280	-89644	-83696
T1_12	BNP	62542	0.593922144	20208	-146296	-166505	-154012	18626	-82971	-101597	-91470
T1_13	BNP	60354	0.589437146	20464	-136947	-157411	-147393	13810	-81378	-95189	-87039
T1_14	BNP	61679	0.57652007	25680	-133271	-158952	-145808	16707	-76230	-92937	-84129
T1_15	BNP	62027	0.585713826	18185	-141823	-160009	-149743	16154	-81290	-97444	-87715
T1_16	BNP	60564	0.582707056	16743	-140249	-156993	-145564	13582	-80542	-94125	-85000
T1_17	BNP	61484	0.574108558	16012	-138642	-154655	-144669	14097	-75681	-89779	-83185
T1_18	BNP	58580	0.637465549	14749	-157772	-172521	-162895	7784	-101467	-109252	-104315
T1_19	BNP	60397	0.582909126	15907	-138803	-154711	-144990	12761	-79043	-91804	-84593
T1_20	BNP	63113	0.564099432	18167	-136801	-154968	-144870	15409	-74548	-89957	-81756
T1_21	BNP	58942	0.600255658	13341	-142275	-155616	-147823	10424	-83866	-94291	-88881
T1_22	BNP	60671	0.571469347	9623	-139564	-149188	-141905	12039	-75969	-88009	-81233
T1_23	BNP	60675	0.581688912	17665	-138270	-155935	-145058	17438	-76978	-94416	-84383
T1_24	BNP	61252	0.585150235	18901	-138799	-157700	-147595	14798	-80612	-95411	-86343
T1_25	BNP	60685	0.582532403	19910	-135757	-155667	-145351	16797	-77434	-94232	-84665
T1_26	BNP	63266	0.586021499	24428	-141982	-166410	-152895	22200	-80915	-103116	-89628
T1_27	BNP	61704	0.586216116	18063	-142134	-160197	-149762	12769	-83883	-96653	-88057
T1_28	BNP	59225	0.580565692	9647	-139483	-149130	-141599	11425	-78173	-89598	-82373
T1_29	BNP	56551	0.578979633	10564	-129720	-140285	-134573	9950	-74747	-84698	-78022
T1_30	BNP	57032	0.591314713	6116	-138123	-144240	-139951	8404	-80105	-88510	-82919
T1_31	BNP	57082	0.57383056	2896	-133595	-136491	-134066	7674	-74110	-81785	-76983
T1_32	BNP	57494	0.573475495	9254	-132282	-141536	-134855	10144	-74503	-84647	-77361
T1_33	BNP	58790	0.588862075	19012	-135141	-154154	-143169	7956	-81783	-89740	-84379
T1_34	BNP	64651	0.535277255	24562	-128075	-152637	-139224	15524	-67984	-83508	-74572
T1_35	BNP	57822	0.572136206	4030	-136203	-140233	-135203	8744	-75339	-84083	-77380
T1_36	BNP	59455	0.563794573	8768	-134068	-142837	-136329	8951	-73229	-82180	-76873
T1_37	BNP	62119	0.564923591	21618	-133606	-155225	-142869	9778	-78400	-88178	-80750
T1_38	BNP	64749	0.555723941	22765	-134421	-157187	-146003	18177	-72402	-90579	-81254
T1_39	BNP	65209	0.55751601	24377	-135954	-160331	-147533	13485	-76641	-90126	-82324
T1_40	BNP	62626	0.58008987	22923	-138933	-161857	-149387	13342	-80885	-94227	-86761
T1_41	BNP	65755	0.565604592	24476	-141728	-166205	-151716	13478	-81684	-95163	-85961
T1_42	BNP	62719	0.581556487	17199	-143476	-160676	-149974	15362	-79516	-94878	-87255
T1_43	BNP	63270	0.564828415	12625	-142615	-155241	-145466	14425	-77165	-91590	-82196
T1_44	BNP	58296	0.596155234	12915	-140090	-153006	-144407	10059	-82706	-92766	-86111
T1_45	BNP	59463	0.581376696	6973	-141346	-148319	-142778	9800	-80807	-90608	-83315
T1_46	BNP	59680	0.567516111	4035	-138668	-142703	-138274	6635	-77058	-83693	-78594
T1_47	BNP	58006	0.572736208	7757	-135200	-142957	-135856	6114	-77706	-83820	-77849
T1_48	BNP	60532	0.560274612	10941	-134938	-145879	-137822	13570	-72454	-86024	-77290
T1_49	BNP	56778	0.565584318	7412	-127828	-135240	-130976	12061	-69243	-81305	-74198
T1_50	BNP	59914	0.553801829	11152	-130014	-141167	-134276	9780	-71451	-81232	-74361
T1_51	BNP	58520	0.571698462	10167	-133142	-143310	-136685	11625	-73398	-85023	-78165
T1_52	BNP	61931	0.564370026	10116	-139729	-149845	-142368	10296	-79029	-89325	-80436
T1_53	BNP	61651	0.540206441	10129	-130604	-140734	-134279	17036	-65108	-82145	-72628
T1_54	BNP	60979	0.558858728	9006	-135933	-144940	-138492	17227	-71176	-88403	-77512
T1_55	BNP	59413	0.558745986	2843	-134883	-137726	-134832	5939	-73968	-79908	-75418
T1_56	BNP	61363	0.550279034	7413	-134223	-141636	-136511	7454	-71319	-78773	-75147
T1_57	BNP	62765	0.536468921	10813	-130782	-141595	-135438	5885	-70929	-76814	-72673
T1_58	BNP	65020	0.542283609	8911	-138103	-147015	-142025	13991	-71336	-85328	-77004
T1_59	BNP	62230	0.54783226	16077	-133065	-149142	-137718	12092	-69014	-81107	-75487
T1_60	BNP	64745	0.533656827	14667	-134015	-148682	-138942	11745	-69222	-80967	-74197
T1_61	BNP	62518	0.570327688	11411	-143443	-154855	-145476	11000	-79407	-90407	-82958
T1_62	BNP	68300	0.566297581	32311	-146088	-178400	-157790	15261	-84523	-99784	-89490
T1_63	BNP	73300	0.513420321	27393	-139917	-167310	-150750	18916	-72627	-91544	-77449
T1_64	BNP	70885	0.556601823	31902	-147722	-179624	-159864	10870	-88334	-99204	-88978
T1_65	BNP	65917	0.585909259	24566	-149365	-173931	-159324	2292	-97488	-99780	-93407
T1_66	BNP	68398	0.613062845	23322	-169516	-192839	-176814	9025	-109884	-118910	-108415
T2_1	BNP	57921	0.613257547	17046	-142541	-159587	-149916	15221	-84115	-99337	-91994
T2_2	BNP	55380	0.607842045	11777	-135236	-147014	-141232	12891	-79734	-92625	-85851
T2_3	BNP	55452	0.602865549	8888	-134959	-143848	-139565	10791	-78378	-89170	-84113
T2_4	BNP	55433	0.608825313	6029	-141561	-147591	-141832	14296	-80335	-94631	-86399
T2_5	BNP	56287	0.606375322	9979	-139045	-149025	-142998	12128	-82331	-94460	-86710
T2_6	BNP	58329	0.601110819	15521	-139157	-154678	-146865	17623	-81141	-98764	-88535
T2_7	BNP	55637	0.603694938	8542	-138595	-147137	-140594	13643	-79116	-92759	-84956
T2_8	BNP	57005	0.603559117	9873	-140915	-150788	-144040	16420	-79760	-96180	-87035
T2_9	BNP	53890	0.614986077	3269	-140346	-143616	-140510	11019	-80951	-91970	-86620
T2_10	BNP	53874	0.608443942	3904	-136019	-139923	-137556	15323	-76678	-92001	-83682
T2_11	BNP	56616	0.579827179	14729	-129739	-144469	-134926	11968	-74442	-86411	-78309
T2_12	BNP	53294	0.605984632	6202	-134520	-140723	-135620	10620	-77739	-88359	-82325
T2_13	BNP	53217	0.624407875	16148	-135724	-151873	-141831	14896	-83313	-98209	-88614
T2_14	BNP	59341	0.595613415	15950	-140908	-156859	-146659	15317	-80712	-96029	-87318
T2_15	BNP	59234	0.618515939	17228	-148959	-166188	-155823	13621	-90101	-103722	-96589
T2_16	BNP	61217	0.589279296	22020	-140262	-162282	-149468	13931	-84074	-98006	-88250
T2_17	BNP	62936	0.585789038	21966	-143762	-165728	-152091	11338	-86001	-97340	-89155
T2_18	BNP	59764	0.607059734	18815	-142985	-161800	-152063	16554	-85692	-102247	-92298
T2_19	BNP	55353	0.613867265	7087	-141879	-148967	-143227	13565	-83475	-97040	-87874
T2_20	BNP	55226	0.601533273	6187	-136741	-142929	-138566	12110	-77669	-89780	-83340
T2_21	BNP	56599	0.597672906	9146	-138055	-147201	-141202	13810	-78725	-92536	-84602
T2_22	BNP	58207	0.60475482	3829	-148674	-152504	-148008	13342	-84343	-97686	-89801
T2_23	BNP	57603	0.601520952	14245	-139117	-153363	-144757	10313	-84709	-95023	-87154
T2_24	BNP	58813	0.591130167	26763	-132055	-158819	-143901	8931	-82718	-91648	-85088
T2_25	BNP	60412	0.576886582	23478	-132430	-155909	-143185	17225	-75445	-92670	-82772
T2_26	BNP	63166	0.57929406	24896	-141215	-166111	-150803	10458	-84803	-95262	-87637
T2_27	BNP	61031	0.580214697	23753	-136435	-160189	-145786	15028	-78814	-93843	-84755
T2_28	BNP	60798	0.5932665	13860	-144985	-158845	-149641	8849	-87128	-95977	-88843
T2_29	BNP	58285	0.594832984	16108	-137575	-153683	-144022	9282	-82750	-92033	-85737
T2_30	BNP	60832	0.594328916	19188	-142315	-161503	-150218	12048	-84552	-96600	-89385
T2_31	BNP	57581	0.604621814	9118	-142087	-151206	-145868	16640	-79943	-96583	-88286
T2_32	BNP	57844	0.606876523	11111	-142964	-154075	-147923	12247	-84425	-96672	-90079
T2_33	BNP	56348	0.587984777	3070	-136355	-139426	-136825	7973	-77268	-85241	-80476
T2_34	BNP	56424	0.577943932	3008	-134193	-137202	-133714	12508	-71331	-83840	-77290
T2_35	BNP	55053	0.591521994	4255	-133296	-137551	-134800	9711	-75078	-84789	-79746
T2_36	BNP	55761	0.604862231	3994	-139672	-143667	-141399	14222	-79624	-93847	-85637
T2_37	BNP	56630	0.59637583	4002	-139894	-143896	-140389	6446	-81021	-87468	-83759
T2_38	BNP	55109	0.594039285	5800	-134776	-140577	-135767	14945	-73999	-88945	-80657
T2_39	BNP	56271	0.588750183	7784	-134003	-141787	-136729	6154	-77521	-83676	-80457
T2_40	BNP	56691	0.582692036	3724	-135275	-138999	-135861	10023	-75032	-85055	-79170
T2_41	BNP	56937	0.579295621	6786	-134508	-141295	-135413	9930	-74424	-84354	-78476
T2_42	BNP	57209	0.586079642	1605	-139446	-141052	-138222	9395	-76283	-85678	-81012
T2_43	BNP	58947	0.577046303	7374	-138008	-145382	-139364	15056	-73729	-88785	-80417
T2_44	BNP	59339	0.583520277	994	-143860	-144854	-142483	9621	-77445	-87066	-83143
T2_45	BNP	58097	0.581429364	4361	-137737	-142099	-138800	9152	-76949	-86101	-80703
T2_46	BNP	59394	0.576688229	1763	-140533	-142296	-140300	4932	-79041	-83974	-80905
T2_47	BNP	56816	0.589698694	-4876	-142707	-137830	-138504	6570	-78707	-85278	-81687
T2_48	BNP	58175	0.586267662	4723	-140100	-144823	-140763	4172	-81920	-86092	-82587
T2_49	BNP	56297	0.615213941	-4556	-153164	-148607	-146945	1916	-90425	-92341	-90648
T2_50	BNP	60597	0.577281148	3727	-143825	-147552	-143619	13672	-77930	-91602	-83021
T2_51	BNP	57600	0.592232621	2343	-142132	-144475	-141806	12184	-78765	-90949	-84206
T2_52	BNP	57842	0.592618862	-1566	-145652	-144084	-142433	7618	-82955	-90573	-84590
T2_53	BNP	58324	0.590561855	-1079	-144348	-143269	-142549	3096	-83713	-86810	-84225
T2_54	BNP	60796	0.563113772	-3325	-143335	-140009	-139155	7304	-76528	-83832	-78359
T2_55	BNP	61304	0.565318371	5734	-142646	-148381	-141300	3996	-80888	-84884	-79996
T2_56	BNP	66940	0.599584331	17470	-163037	-180508	-167267	8367	-101818	-110185	-100326
T2_57	BNP	69748	0.59177693	22346	-165350	-187697	-170779	7983	-102376	-110359	-101031
T2_58	BNP	70716	0.600314191	15690	-174945	-190635	-176900	-6100	-115836	-109735	-106184
T2_59	BNP	71688	0.578935064	19753	-168081	-187835	-171566	-5098	-110563	-105463	-99877
T2_60	BNP	66984	0.614716846	19108	-170087	-189196	-174139	-5287	-117844	-112556	-107155
T2_61	BNP	60963	0.640578303	20645	-163510	-184156	-170035	7051	-109260	-116311	-109072
T2_62	BNP	59110	0.619733905	22465	-146765	-169230	-156039	19135	-89199	-108334	-96929
T2_63	BNP	61616	0.587441338	20642	-141128	-161770	-149805	15703	-81939	-97642	-88189
T2_64	BNP	64079	0.603913244	25115	-151178	-176293	-161822	17795	-91496	-109291	-97742
T2_65	BNP	62617	0.615212959	22851	-155084	-177936	-162717	15753	-95552	-111305	-100099
T2_66	BNP	62373	0.598405286	17816	-148489	-166306	-155416	10812	-90750	-101562	-93042
T2_67	BNP	62248	0.621202534	17881	-157731	-175612	-164668	6197	-103156	-109353	-102419
T2_68	BNP	65126	0.62762694	25692	-164480	-190173	-175139	15127	-105889	-121017	-110013
T2_69	BNP	61897	0.636525223	16120	-165719	-181839	-170364	14173	-105743	-119917	-108466
T2_70	BNP	62441	0.648074863	24199	-168209	-192409	-177545	10160	-114939	-125099	-115104
T2_71	BNP	62743	0.647727773	14226	-174109	-188335	-178098	2408	-118672	-121081	-115355
T2_72	BNP	60782	0.641584165	21075	-161637	-182713	-169548	4687	-109022	-113709	-108765
T2_73	BNP	64198	0.63134016	21973	-167001	-188975	-174064	6739	-111231	-117971	-109866
T2_74	BNP	61558	0.645838459	26442	-164655	-191098	-173816	14277	-110647	-124925	-112257
T2_75	BNP	63661	0.629598009	31072	-159413	-190485	-171956	21250	-102608	-123859	-108295
T2_76	BNP	62351	0.647143421	29327	-165305	-194632	-176712	19630	-108197	-127827	-114361
T2_77	BNP	62645	0.640398776	29166	-163184	-192351	-174405	18265	-107130	-125396	-111760
T2_78	BNP	64106	0.600986028	27780	-148331	-176112	-160709	18351	-90552	-108903	-96603
T2_79	BNP	62201	0.597024858	28340	-141157	-169498	-154340	18622	-83650	-102272	-92138
T2_80	BNP	66054	0.595586999	29384	-151077	-180461	-163319	17294	-91869	-109164	-97265
T3_1	BNP	61086	0.596839799	19787	-143517	-163304	-151748	13806	-84890	-98697	-90662
T3_2	BNP	62371	0.578154263	18458	-140737	-159196	-147975	13038	-79588	-92626	-85604
T3_3	BNP	61564	0.589539804	17869	-141413	-159282	-149968	18483	-80324	-98807	-88403
T3_4	BNP	59437	0.597898507	22364	-138941	-161305	-147860	15533	-81943	-97477	-88423
T3_5	BNP	59286	0.581140778	19603	-134068	-153671	-141565	12978	-76033	-89012	-82278
T3_6	BNP	58810	0.608615051	15387	-147875	-163263	-150541	12969	-88009	-100978	-91731
T3_7	BNP	59179	0.600148798	15534	-139508	-155043	-148142	12178	-83220	-95399	-88963
T3_8	BNP	60523	0.598109869	22689	-140529	-163218	-150875	13451	-84028	-97480	-90352
T3_9	BNP	61403	0.587708632	15424	-142776	-158200	-149080	15011	-82148	-97160	-87676
T3_10	BNP	59095	0.61169253	13450	-148009	-161460	-152222	16115	-86072	-102188	-93127
T3_11	BNP	61408	0.594187942	13913	-145216	-159129	-151430	14933	-83409	-98342	-90022
T3_12	BNP	59895	0.588693019	16268	-139508	-155776	-145629	18695	-78607	-97302	-85734
T3_13	BNP	61561	0.588828804	19923	-141272	-161195	-149924	14028	-83509	-97537	-88363
T3_14	BNP	62522	0.583165439	15778	-142290	-158069	-150087	18358	-79951	-98309	-87564
T3_15	BNP	59922	0.613196849	15056	-149847	-164904	-155913	15257	-89518	-104776	-95990
T3_16	BNP	57742	0.621353632	19920	-146110	-166030	-153455	7145	-93195	-100341	-95712
T3_17	BNP	59659	0.574579576	14532	-135789	-150322	-140566	16675	-73953	-90628	-80907
T3_18	BNP	60147	0.607628385	17442	-148641	-166083	-155682	15433	-88186	-103619	-95535
T3_19	BNP	60258	0.592287804	18851	-141426	-160278	-148073	13520	-83181	-96701	-87815
T3_20	BNP	61225	0.561964388	14931	-132829	-147760	-139910	15237	-72523	-87760	-78684
T3_21	BNP	58553	0.584126825	13875	-135076	-148952	-140817	11952	-78184	-90136	-82263
T3_22	BNP	59620	0.57637595	15574	-134700	-150274	-140747	13067	-75583	-88650	-81127
T3_23	BNP	60450	0.589401074	20276	-138270	-158547	-147253	15313	-80782	-96095	-86803
T3_24	BNP	57030	0.599315807	18380	-134486	-152867	-142387	13183	-79715	-92898	-85357
T3_25	BNP	56613	0.592740971	7248	-136673	-143921	-139015	10021	-78173	-88194	-82401
T3_26	BNP	59709	0.573657268	8762	-137858	-146621	-140143	8916	-78051	-86967	-80434
T3_27	BNP	58989	0.564591397	1966	-136888	-138854	-135580	4835	-76695	-81531	-76591
T3_28	BNP	61073	0.56602548	3773	-140476	-144249	-140870	4042	-79486	-83528	-79797
T3_29	BNP	58588	0.568684461	1945	-136448	-138393	-135765	4143	-76070	-80213	-77177
T3_30	BNP	58379	0.570810231	963	-137918	-138881	-135989	6692	-77599	-84291	-77610
T3_31	BNP	59262	0.570058077	2876	-139633	-142510	-137834	6087	-78041	-84128	-78572
T3_32	BNP	57437	0.578991883	-1438	-140572	-139133	-136470	5419	-78321	-83740	-79033
T3_33	BNP	58566	0.57761762	2250	-142219	-144470	-138788	2696	-82860	-85556	-80222
T3_34	BNP	56804	0.607308405	6325	-145369	-151694	-145190	4822	-88175	-92998	-88386
T3_35	BNP	56028	0.61193262	8767	-142562	-151330	-144878	12364	-84261	-96625	-88849
T3_36	BNP	54847	0.600164075	5251	-137940	-143192	-137160	13600	-77545	-91145	-82312
T3_37	BNP	56452	0.597891371	6160	-140485	-146645	-140440	11124	-80127	-91252	-83988
T3_38	BNP	55410	0.60091622	1688	-141270	-142959	-138838	11893	-78876	-90769	-83427
T3_39	BNP	57047	0.598702978	7828	-139853	-147681	-142247	10848	-82146	-92994	-85199
T3_40	BNP	56524	0.60049139	8339	-141080	-149419	-141758	10795	-82042	-92838	-85234
T3_41	BNP	62273	0.569376735	18110	-136966	-155077	-144659	16668	-75281	-91950	-82385
T3_42	BNP	57538	0.590123521	11369	-136344	-147713	-140368	13494	-76924	-90418	-82829
T3_43	BNP	56398	0.580085924	5544	-133588	-139133	-134456	11208	-75238	-86447	-78058
T3_44	BNP	57735	0.565828793	2905	-134475	-137381	-133024	7116	-75113	-82230	-75289
T3_45	BNP	55401	0.646421371	6631	-159165	-165796	-159969	6419	-104891	-111311	-104568
T3_46	BNP	63568	0.655814482	16996	-183675	-200671	-186472	11299	-120045	-131345	-122903
T3_47	BNP	65651	0.593545278	19874	-157772	-177646	-161458	10904	-95044	-105949	-95807
T3_48	BNP	59988	0.61741438	10887	-155837	-166725	-157192	7549	-97072	-104622	-97204
T3_49	BNP	58774	0.62308712	14686	-152928	-167614	-156241	9607	-96070	-105678	-97466
T3_50	BNP	63321	0.614681593	17219	-160025	-177245	-164367	9652	-100523	-110175	-101045
T3_51	BNP	64891	0.593975765	22468	-153133	-175602	-159914	8057	-95526	-103584	-95022
T3_52	BNP	67296	0.582206335	24776	-153759	-178536	-161118	4706	-96492	-101198	-93821
T3_53	BNP	70310	0.575086573	29011	-156475	-185486	-165418	14859	-94353	-109212	-95107
T3_54	BNP	69567	0.589601748	25611	-161848	-187460	-169512	12244	-98836	-111081	-99944
T3_55	BNP	66286	0.608728272	18860	-164417	-183278	-169393	4048	-106764	-110813	-103107
T3_56	BNP	66703	0.603599701	19133	-164059	-183193	-168241	8459	-101934	-110394	-101538
T3_57	BNP	69651	0.604496661	26981	-168712	-195694	-175738	5956	-111456	-117412	-106086
TS_5	BNP	57644	0.598299667	13511	-138421	-151933	-143604	12765	-81010	-93776	-85960
TS_4	BNP	58793	0.577065197	5457	-138937	-144395	-139807	6522	-78382	-84905	-81014
TS_3	BNP	57950	0.573120172	7687	-133586	-141273	-136159	7295	-75449	-82745	-78208
TS_2	BNP	56394	0.614425872	9731	-149048	-158779	-151401	10309	-91051	-101361	-95007
TS_1	BNP	57886	0.624398324	24494	-143474	-167969	-154841	15831	-90473	-106304	-96955
T2_81	BNP	66071	0.597623225	27720	-150858	-178579	-164176	16244	-91996	-108240	-98105
6NW07	Steiger	52093	0.594513465	-7244	-132039	-124795	-128526	-2330	-77478	-75147	-76432
6NW19	Steiger	50802	0.606291656	-7003	-133593	-126589	-129308	351	-79154	-79505	-78505
6NW09	Steiger	54568	0.599088835	3984	-134823	-138808	-136736	11605	-75398	-87004	-82168
3EB08	Steiger	53614	0.592527307	-1631	-132714	-131082	-131650	-881	-78005	-77124	-78035
6NW21	Steiger	56259	0.564326162	-1654	-131015	-129360	-129876	3885	-72184	-76070	-73616
5EB02	Steiger	53323	0.601340634	-3200	-135716	-132516	-133823	6083	-78644	-84728	-80500
5EB01	Steiger	53948	0.588451555	-4811	-133716	-128904	-131110	3788	-75366	-79155	-77162
6NW23	Steiger	52419	0.607674052	-7801	-137597	-129796	-133972	-2472	-81695	-79223	-81553
2FA13	Steiger	54002	0.595662129	-8709	-137044	-128334	-133599	4783	-78486	-83270	-79596
3EB20	Steiger	53910	0.594695735	-9247	-137487	-128239	-133060	3851	-76266	-80118	-79150
5FA07	Steiger	56200	0.574358498	-12583	-137532	-124948	-131985	1246	-75122	-76369	-75785
3EB10	Steiger	55798	0.578786192	-9265	-135858	-126593	-132461	-1788	-76559	-74770	-76662
5EB05	Steiger	54144	0.595049973	5881	-131128	-137009	-133643	11583	-73473	-85058	-79499
5FA01	Steiger	54099	0.585433059	-6149	-133520	-127371	-130455	-825	-77319	-76494	-76355
5EB04	Steiger	50423	0.620674489	-3173	-135487	-132314	-132928	2602	-82300	-84902	-82505
5FA06	Steiger	55869	0.581909694	-2125	-135104	-132979	-133826	524	-78387	-78912	-77957
6NW18	Steiger	54581	0.612680557	-6713	-143554	-136841	-141305	-7	-86803	-86796	-86724
6NW16	Steiger	52847	0.595522937	-2566	-132175	-129609	-130661	1968	-75949	-77918	-77814
6NW17	Steiger	55524	0.566118944	-6741	-131313	-124572	-127967	-321	-72364	-72043	-72442
5EB24	Steiger	54537	0.582666496	-4480	-131570	-127090	-130714	1098	-75087	-76186	-76177
6NW13	Steiger	52983	0.594418842	-6754	-135545	-128791	-130930	2565	-76654	-79220	-77946
6NW25	Steiger	54265	0.596178052	-9770	-139404	-129633	-134975	-1879	-80828	-78948	-80710
2EB20	Steiger	53755	0.593482262	-7244	-135677	-128432	-132356	-144	-78898	-78754	-78600
6NW03	Steiger	52149	0.599079271	-5937	-131864	-125926	-130099	675	-77213	-77888	-77950
2EB19	Steiger	51381	0.606155119	-10987	-136201	-125213	-130635	-296	-80038	-79742	-79253
6NW04	Steiger	52552	0.591417888	-3704	-130514	-126810	-128721	745	-75880	-76626	-76168
6NW22	Steiger	52740	0.60405734	-9887	-137399	-127512	-133178	-2124	-80602	-78477	-80438
2FA14	Steiger	53743	0.59813791	-5954	-135921	-129966	-133917	2029	-79492	-81523	-80173
5EB23	Steiger	55701	0.575816745	-11406	-135388	-123981	-131446	-3207	-77885	-74678	-75744
6NW10	Steiger	52627	0.593210383	1452	-127536	-128989	-129433	6281	-73471	-79753	-76805
6NW20	Steiger	53601	0.594850064	-1697	-133000	-131303	-132428	-3259	-80394	-77136	-78827
6NW24	Steiger	55468	0.576196692	-5087	-133504	-128417	-130961	3114	-72559	-75673	-75492
2FA17	Steiger	54637	0.580107311	-3929	-132423	-128494	-130100	942	-74154	-75097	-75462
3EB15	Steiger	53011	0.587353608	-7483	-131695	-124212	-128403	165	-75433	-75599	-75392
6NW08	Steiger	52625	0.611719888	-7619	-140004	-132385	-135612	1575	-82239	-83815	-82986
3FA06	Steiger	52765	0.59874584	-4620	-132884	-128263	-131931	2163	-78894	-81058	-79165
6NW02	Steiger	50919	0.611691868	-5601	-134287	-128686	-131097	-375	-80808	-80433	-80178
3FA08	Steiger	56154	0.582959427	-10199	-139517	-129317	-134659	-3310	-80653	-77343	-78505
6NW06	Steiger	54372	0.588219721	-12416	-138534	-126118	-131998	-5131	-79813	-74682	-77626
2EB24	Steiger	53252	0.595674647	-12211	-138162	-125951	-131763	-3249	-79902	-76653	-78510
2FA16	Steiger	54514	0.596705484	-8988	-140432	-131443	-135179	-1856	-82877	-81021	-80664
2FA21	Steiger	52057	0.602204414	-1356	-130272	-128915	-130997	6663	-74864	-81529	-78939
3EB17	Steiger	54520	0.586833899	-11792	-137591	-125799	-131897	-460	-77814	-77354	-77376
3FA11	Steiger	54631	0.583654852	-5431	-134164	-128732	-131541	2398	-76183	-78582	-76909
3EB24	Steiger	54527	0.582196646	-7418	-133291	-125872	-130501	-1564	-76158	-74593	-75974
2FA19	Steiger	53230	0.597358484	-5530	-133930	-128400	-132195	1366	-77565	-78931	-78965
3FA15	Steiger	56984	0.583979005	-5265	-137972	-132706	-136965	-249	-80429	-80180	-79980
3FA20	Steiger	57381	0.576481151	-12577	-141754	-129176	-135470	-265	-78246	-77980	-78089
5EB06	Steiger	55512	0.579512973	-4421	-133950	-129528	-132050	-1345	-76640	-75295	-76538
6NW15	Steiger	52243	0.599815063	-5289	-133334	-128045	-130550	1953	-77807	-79760	-78307
3FA19	Steiger	57061	0.585749161	-10682	-142433	-131750	-137643	-999	-81661	-80661	-80582
5EB25	Steiger	52384	0.601561718	-6657	-134128	-127470	-131414	1581	-78813	-80395	-79029
3FA16	Steiger	57181	0.582426707	-8829	-140914	-132085	-136914	-257	-79793	-79536	-79733
2EB21	Steiger	52375	0.595349729	-6426	-132350	-125924	-129549	-1368	-78321	-76953	-77173
2FA23	Steiger	52149	0.592104108	-1602	-129134	-127531	-127837	3778	-74082	-77861	-75688
2EB16	Steiger	52932	0.58860669	-5496	-132158	-126661	-128749	4760	-72942	-77703	-75817
2EB17	Steiger	53132	0.5831345	-1538	-128298	-126759	-127621	1627	-73694	-75322	-74488
3EB12	Steiger	54703	0.584681846	-4945	-134950	-130005	-131715	393	-76911	-77304	-77012
2FA09	Steiger	51939	0.585127797	-3450	-125590	-122140	-125197	1735	-72758	-74494	-73257
5FA04	Steiger	54279	0.602941564	-2124	-136147	-134022	-136748	6120	-78187	-84308	-82468
5FA03	Steiger	53228	0.596246011	-6927	-135408	-128480	-131823	1740	-78807	-80547	-78594
5FA05	Steiger	52447	0.598041211	-6029	-133681	-127651	-130504	-1343	-79163	-77820	-78057
2EB25	Steiger	53932	0.587573996	-7049	-133988	-126939	-130890	1362	-75855	-77218	-76957
2EB18	Steiger	53969	0.606658429	-9418	-141194	-131775	-137215	-1936	-84866	-82930	-83245
3FA12	Steiger	51983	0.601014479	-10131	-135200	-125068	-130319	470	-79063	-79534	-78336
6NW12	Steiger	51307	0.606594457	-5706	-133076	-127370	-130535	854	-78756	-79610	-79228
5FA08	Steiger	53155	0.602314167	-13544	-139969	-126424	-133953	-2748	-82405	-79656	-80798
5FA02	Steiger	54576	0.585086319	-10039	-135985	-125945	-131738	-301	-76772	-76471	-77162
3EB11	Steiger	55757	0.573215115	-6119	-132941	-126821	-130683	513	-75007	-75521	-74925
136_4	Bavarian Forest	59819	0.611266304	13146	-151066	-164213	-154232	11801	-89339	-101141	-94412
136_7	Bavarian Forest	64322	0.556113604	19775	-137576	-157351	-145380	14861	-73971	-88833	-81058
87_10	Bavarian Forest	72808	0.477493879	18753	-130779	-149532	-139405	11602	-61741	-73343	-66596
87_4	Bavarian Forest	67021	0.596388127	19811	-157297	-177108	-166568	10809	-94814	-105624	-99546
88_14	Bavarian Forest	61752	0.571481856	16009	-138854	-154864	-144100	14547	-75312	-89859	-82347
88_4	Bavarian Forest	67726	0.560919094	26230	-141109	-167340	-154686	17121	-79664	-96786	-86960
93_14	Bavarian Forest	56013	0.593212136	8630	-134291	-142921	-137718	13720	-74564	-88284	-81705
93_9	Bavarian Forest	56924	0.598649576	1868	-141911	-143780	-141875	14313	-77760	-92074	-84951
94_19	Bavarian Forest	60448	0.607136309	1929	-154988	-156918	-154292	3950	-92386	-96336	-93843
94_4	Bavarian Forest	59691	0.544858291	8652	-128837	-137489	-132039	7151	-69657	-76808	-72347
95_6	Bavarian Forest	57809	0.571854501	13029	-130012	-143042	-135582	10053	-73022	-83075	-77772
97_18	Bavarian Forest	55744	0.561292224	-1700	-128942	-127242	-127232	5111	-68439	-73551	-71488
97_2	Bavarian Forest	54989	0.596062084	4842	-134077	-138920	-136079	8101	-77224	-85325	-81090
98_14	Bavarian Forest	53818	0.605842431	1955	-136370	-138325	-136702	10624	-76909	-87534	-82883
98_20	Bavarian Forest	52796	0.59687203	3763	-128724	-132488	-131034	11228	-73006	-84234	-78238
Els10	Bavarian Forest	59801	0.60191631	9277	-145892	-155170	-151671	5972	-88327	-94299	-91869
Els8	Bavarian Forest	60280	0.588776761	-711	-148270	-147558	-146796	7585	-85518	-93103	-86516
Hue11	Bavarian Forest	56482	0.593978658	11933	-132343	-144277	-139099	10373	-78202	-88575	-82616
Igg33	Bavarian Forest	55087	0.601710039	-7874	-143274	-135399	-138776	-7750	-88548	-80797	-83688
Igg35	Bavarian Forest	52397	0.644313902	3581	-150216	-153797	-149478	10535	-93071	-103606	-97080
Isa30	Bavarian Forest	56240	0.603105567	-358	-145138	-144780	-141761	6372	-83122	-89494	-85520
Isa31	Bavarian Forest	56492	0.5894376	-4303	-144333	-140029	-137744	7093	-79648	-86741	-81251
Jos20	Bavarian Forest	57195	0.593498837	3	-142243	-142246	-140816	3081	-82315	-85397	-83621
Jos21	Bavarian Forest	55272	0.583474154	2087	-132627	-134714	-132990	4565	-76445	-81010	-77717
Reh1	Bavarian Forest	55704	0.609986349	15004	-135233	-150237	-143454	11663	-81706	-93370	-87749
Reh2	Bavarian Forest	57331	0.591177145	17455	-132474	-149930	-140642	11905	-76840	-88745	-83311
Rin13	Bavarian Forest	54170	0.596877438	6224	-131152	-137377	-134508	12966	-73459	-86426	-80337
Rin15	Bavarian Forest	52636	0.614393526	5512	-134023	-139535	-136904	16134	-75579	-91714	-84267
Sal24	Bavarian Forest	53532	0.609735085	9214	-132609	-141824	-137326	9828	-79501	-89330	-83794
Sal27	Bavarian Forest	52495	0.620533694	3401	-137339	-140741	-138659	13334	-79595	-92929	-86164
11N	DBU Flaechen	56488	0.596301788	-2826	-141874	-139047	-140014	6732	-80445	-87178	-83525
11UK	DBU Flaechen	55984	0.576794091	-6545	-135504	-128958	-132461	-35	-75891	-75856	-76477
11UL	DBU Flaechen	52040	0.622851362	5539	-136392	-141931	-138020	6067	-83761	-89828	-85979
12N	DBU Flaechen	53629	0.605565354	-8272	-138592	-130319	-136044	1916	-81669	-83585	-82415
12UK	DBU Flaechen	51746	0.613554624	-6127	-137590	-131463	-133816	-1710	-84616	-82905	-82070
12UL	DBU Flaechen	48562	0.642962213	363	-136519	-136882	-136001	4726	-85687	-90414	-87438
13N	DBU Flaechen	56519	0.596486025	-7892	-144569	-136676	-140100	-3001	-85436	-82435	-83580
13UK	DBU Flaechen	46592	0.662366093	4109	-136607	-140717	-137971	8109	-89531	-97640	-91378
13UL	DBU Flaechen	44991	0.686323996	11655	-140209	-151864	-143411	4121	-97412	-101534	-98419
14N	DBU Flaechen	53291	0.597711524	-9306	-136407	-127099	-132572	-890	-79179	-78288	-79281
14UK	DBU Flaechen	49446	0.659541853	8061	-142305	-150366	-145329	6056	-94298	-100355	-95883
14UL	DBU Flaechen	45521	0.678545858	13528	-136070	-149599	-141581	8322	-92131	-100454	-96060
15N	DBU Flaechen	56530	0.606015366	-8578	-149087	-140509	-143734	762	-87337	-88099	-87204
16N	DBU Flaechen	52843	0.610036286	-3318	-138100	-134781	-135996	1872	-81958	-83830	-83153
16UK	DBU Flaechen	50423	0.612679433	4506	-128172	-132678	-130173	2351	-79637	-81988	-79750
16UL	DBU Flaechen	47947	0.660174525	2578	-141736	-144315	-141068	1431	-94202	-95633	-93121
18N	DBU Flaechen	53826	0.595334933	-1609	-133012	-131403	-133027	2723	-77444	-80167	-79200
18UK	DBU Flaechen	79738	0.552830575	-31229	-204770	-173539	-178273	-10262	-104697	-94434	-98535
18UL	DBU Flaechen	45236	0.681071741	6642	-140658	-147300	-142094	4603	-96227	-100830	-96858
19N	DBU Flaechen	56583	0.589728102	-8664	-142878	-134212	-137958	-1019	-82880	-81860	-81375
19UK	DBU Flaechen	47146	0.67055198	9673	-140110	-149783	-143189	5460	-94439	-99900	-96042
19UL	DBU Flaechen	48782	0.650635212	1869	-140609	-142478	-139689	4124	-91903	-96027	-90907
20N	DBU Flaechen	44081	0.697133303	16110	-139406	-155516	-145540	12614	-96020	-108634	-101458
20UK	DBU Flaechen	43986	0.699439276	17730	-140393	-158124	-146339	10946	-98114	-109061	-102353
20UL	DBU Flaechen	49067	0.681573968	17324	-147696	-165021	-153488	7955	-102492	-110448	-104421
AHN_01	NPBerchtesgaden	66892	0.520355972	12776	-132188	-144964	-139648	8062	-67966	-76028	-72756
AHS_01	NPBerchtesgaden	63185	0.551468772	18051	-131082	-149134	-141239	16081	-68350	-84432	-78053
AMN_01	NPBerchtesgaden	59455	0.576882845	9270	-133614	-142885	-140480	8331	-75366	-83698	-81025
AMS_03	NPBerchtesgaden	59677	0.731333266	28963	-202500	-231464	-227768	35635	-140225	-175860	-168090
NHN_01	NPBerchtesgaden	63648	0.566414871	17452	-139146	-156599	-148119	15091	-76232	-91324	-84471
NHS_01	NPBerchtesgaden	64650	0.510412599	21841	-121241	-143083	-135053	29063	-50149	-79213	-70403
NMN_01	NPBerchtesgaden	62987	0.571113665	10527	-140769	-151297	-147417	7495	-80853	-88349	-84429
NMN_R_03	NPBerchtesgaden	70832	0.644554625	33091	-183880	-216973	-199396	19351	-119505	-138856	-128563
NMS_01	NPBerchtesgaden	65250	0.559703392	14883	-139863	-154746	-148342	7321	-78399	-85720	-83092
NSN_02	NPBerchtesgaden	69135	0.54141316	17547	-139348	-156897	-151097	17305	-72721	-90026	-81962
NSS_02	NPBerchtesgaden	61077	0.581738554	7780	-147574	-155355	-150917	5201	-87673	-92875	-89839
RHN_02	NPBerchtesgaden	64044	0.552772412	18098	-134504	-152602	-143571	16565	-70662	-87227	-79526
RHS_03	NPBerchtesgaden	69965	0.558825168	20782	-147016	-167799	-159085	16595	-79512	-96108	-89120
RMS_01	NPBerchtesgaden	65623	0.546643672	10966	-140838	-151805	-144830	9411	-72787	-82198	-79206
RSN_03	NPBerchtesgaden	65098	0.546508338	20397	-132401	-152798	-143720	14667	-69347	-84014	-78622
RSS_03	NPBerchtesgaden	59088	0.564601079	31669	-121550	-153219	-135910	23756	-66253	-90009	-76821
K02-1-b-3	Rhoen	54407	0.59520389	-4591	-137809	-133218	-134337	8616	-75902	-84519	-79929
K02-1-b-4	Rhoen	52779	0.60658289	-6102	-139449	-133346	-134117	8475	-76922	-85397	-81337
K09-1-b-2	Rhoen	62323	0.583453841	13211	-142727	-155939	-149692	6035	-82782	-88817	-87369
K09-1-b-4	Rhoen	61807	0.581352119	15833	-139187	-155020	-147702	12994	-78445	-91440	-85895
K12-5-a-1	Rhoen	56698	0.578058926	-7043	-138187	-131143	-134562	8147	-74341	-82489	-77863
K12-5-a-3	Rhoen	58456	0.589619334	-7795	-147806	-140011	-142582	5426	-80913	-86339	-84125
K17-9-a-2	Rhoen	54349	0.598416213	-16856	-145100	-128243	-135347	-2834	-83437	-80602	-80998
K17-9-a-4	Rhoen	54415	0.596013941	-12053	-142288	-130234	-134623	-1067	-81257	-80189	-80208
K18-7-a-2	Rhoen	56246	0.587263821	-12548	-143035	-130485	-136192	2641	-78952	-81593	-79945
K18-7-a-3	Rhoen	54020	0.599105714	-14879	-143039	-128159	-134726	-7432	-85073	-77640	-80706
K19-8-a-3	Rhoen	55399	0.604658712	-6355	-145850	-139494	-140361	7161	-82021	-89183	-84961
K19-8-a-4	Rhoen	53024	0.613045543	-2562	-139942	-137380	-137569	5944	-81859	-87804	-84545
K43-7-b-3	Rhoen	47315	0.622965674	-123	-125547	-125424	-125645	4317	-76809	-81127	-78329
K43-7-b-5	Rhoen	49343	0.610723379	1727	-126568	-128295	-126800	9266	-73829	-83096	-77456
K45-7-a-3	Rhoen	53412	0.601195553	-15656	-142693	-127036	-133931	-5241	-83078	-77836	-80519
K45-7-a-4	Rhoen	54216	0.603726519	-13129	-145147	-132017	-137281	-825	-83136	-82310	-83065
K54-8-a-2	Rhoen	56020	0.584666993	1844	-135276	-137120	-135023	6060	-76251	-82312	-79002
K54-8-a-4	Rhoen	55436	0.598030437	1071	-137573	-138643	-138024	5537	-79202	-84739	-82588
K57-9-b-3	Rhoen	53676	0.620337488	-2910	-143056	-140145	-141372	-4942	-89332	-84390	-87695
K57-9-b-4	Rhoen	54347	0.603585241	20	-137960	-137980	-137206	1763	-81247	-83010	-82859
BG6	Berchtesgaden	61803	0.58998864	26689	-135745	-162435	-151011	14155	-81137	-95293	-89207
BG5	Berchtesgaden	58396	0.597210008	18983	-134408	-153392	-145143	12860	-79446	-92307	-86746
BG3	Berchtesgaden	66673	0.55275837	18377	-139200	-157577	-149172	14351	-74856	-89208	-82498
BG15	Berchtesgaden	61107	0.58965148	15607	-140895	-156503	-149646	13546	-82888	-96435	-88539
BG4	Berchtesgaden	57812	0.580364661	14168	-129130	-143299	-137806	7364	-75082	-82446	-79993
BG8	Berchtesgaden	63022	0.577910563	23386	-136394	-159781	-149782	11748	-81604	-93353	-86760
BG2	Berchtesgaden	65982	0.582204838	17726	-148533	-166260	-158481	11269	-87039	-98309	-92498
BG7	Berchtesgaden	57724	0.599193381	20010	-133623	-153634	-144005	16821	-77216	-94038	-86281
BG13	Berchtesgaden	59929	0.576243315	18225	-135126	-153352	-142124	15563	-75832	-91396	-82194
BG1	Berchtesgaden	65652	0.555207424	18667	-137103	-155771	-147778	13960	-74797	-88758	-82126
BG10	Berchtesgaden	67096	0.483244267	9168	-128605	-137774	-132309	-5681	-71090	-65409	-65212
BG14	Berchtesgaden	66197	0.546414666	17341	-140485	-157827	-146739	7627	-81642	-89270	-80542
BG9	Berchtesgaden	62471	0.563563403	3972	-144978	-148950	-143646	2225	-82208	-84434	-81175
BG12	Berchtesgaden	70527	0.418326839	7721	-124146	-131868	-126566	-6572	-63587	-57014	-56038
BG11	Berchtesgaden	72557	0.437279136	517	-142311	-142828	-139549	-6843	-75764	-68920	-66991
BR15	Brandenburg	43095	0.708949066	13431	-143541	-156973	-147975	6621	-105350	-111971	-104880
BR10	Brandenburg	46586	0.664727913	13040	-134971	-148011	-138883	9361	-88225	-97587	-92297
BR9	Brandenburg	44306	0.680438412	20622	-132042	-152664	-138565	12265	-91559	-103825	-94259
BR8	Brandenburg	44646	0.686667068	9380	-139353	-148734	-142876	6599	-96313	-102912	-98229
BR6	Brandenburg	50724	0.620088846	-2660	-133760	-131099	-133531	-3737	-84858	-81121	-82806
BR5	Brandenburg	46362	0.671898348	8941	-138178	-147119	-141318	6493	-93298	-99792	-94956
BR7	Brandenburg	54033	0.60110908	3245	-135340	-138586	-135494	6658	-79427	-86085	-81461
BR14	Brandenburg	53272	0.600443075	345	-133830	-134176	-133366	4675	-78552	-83227	-80094
BR13	Brandenburg	51441	0.614539318	-3494	-136148	-132653	-133468	1630	-81570	-83200	-82027
BR12	Brandenburg	43813	0.687732616	15705	-134511	-150217	-140210	9331	-93184	-102516	-96397
BR11	Brandenburg	45073	0.670192249	8296	-132524	-140822	-136659	8193	-89506	-97700	-91585
BR1	Brandenburg	43372	0.691056302	13767	-133356	-147123	-140364	8732	-93253	-101985	-96992
BR4	Brandenburg	44884	0.67845948	14399	-133623	-148023	-139572	11592	-89434	-101027	-94688
BR2	Brandenburg	46912	0.666625241	6440	-137306	-143747	-140755	6322	-90460	-96782	-93843
BR3	Brandenburg	43380	0.689607094	11677	-134255	-145932	-139753	9779	-92319	-102098	-96373
