# Supplementary material for: Radar vision in the mapping of forest biodiversity from space
Source: Nat Commun. 2019 Oct 18;10:4757. doi: 10.1038/s41467-019-12737-x (PMC6802221; doi:10.1038/s41467-019-12737-x)
Supplement: Supplementary file 4 — Supplementary Software 1 [file 41467_2019_12737_MOESM4_ESM.zip › Sentinel1_ExampleData2/Sentinel1_GRDH_to_gamma0.xml]

<graph id="Graph">
  <version>1.0</version>
  <node id="Read">
    <operator>Read</operator>
    <sources/>
    <parameters class="com.bc.ceres.binding.dom.XppDomElement">
      <file>$inFile</file>
    </parameters>
  </node>
  <node id="Apply-Orbit-File">
    <operator>Apply-Orbit-File</operator>
    <sources>
      <sourceProduct refid="Read"/>
    </sources>
    <parameters class="com.bc.ceres.binding.dom.XppDomElement">
      <orbitType>Sentinel Precise (Auto Download)</orbitType>
      <polyDegree>3</polyDegree>
      <continueOnFail>false</continueOnFail>
    </parameters>
  </node>
  <node id="ThermalNoiseRemoval">
    <operator>ThermalNoiseRemoval</operator>
    <sources>
      <sourceProduct refid="Apply-Orbit-File"/>
    </sources>
    <parameters class="com.bc.ceres.binding.dom.XppDomElement">
      <selectedPolarisations/>
      <removeThermalNoise>true</removeThermalNoise>
      <reIntroduceThermalNoise>false</reIntroduceThermalNoise>
    </parameters>
  </node>
  <node id="Remove-GRD-Border-Noise">
    <operator>Remove-GRD-Border-Noise</operator>
    <sources>
      <sourceProduct refid="ThermalNoiseRemoval"/>
    </sources>
    <parameters class="com.bc.ceres.binding.dom.XppDomElement">
      <selectedPolarisations/>
      <borderLimit>500</borderLimit>
      <trimThreshold>0.5</trimThreshold>
    </parameters>
  </node>
  <node id="Calibration">
    <operator>Calibration</operator>
    <sources>
      <sourceProduct refid="Remove-GRD-Border-Noise"/>
    </sources>
    <parameters class="com.bc.ceres.binding.dom.XppDomElement">
      <sourceBands/>
      <auxFile>Latest Auxiliary File</auxFile>
      <externalAuxFile/>
      <outputImageInComplex>false</outputImageInComplex>
      <outputImageScaleInDb>false</outputImageScaleInDb>
      <createGammaBand>false</createGammaBand>
      <createBetaBand>true</createBetaBand>
      <selectedPolarisations/>
      <outputSigmaBand>false</outputSigmaBand>
      <outputGammaBand>false</outputGammaBand>
      <outputBetaBand>true</outputBetaBand>
    </parameters>
  </node>
  <node id="Terrain-Flattening">
    <operator>Terrain-Flattening</operator>
    <sources>
      <sourceProduct refid="Calibration"/>
    </sources>
    <parameters class="com.bc.ceres.binding.dom.XppDomElement">
      <sourceBands/>
      <demName>SRTM 1Sec HGT</demName>
      <demResamplingMethod>BICUBIC_INTERPOLATION</demResamplingMethod>
      <externalDEMFile/>
      <externalDEMNoDataValue>0.0</externalDEMNoDataValue>
      <outputSimulatedImage>false</outputSimulatedImage>
      <reGridMethod>false</reGridMethod>
    </parameters>
  </node>
  <node id="Terrain-Correction">
    <operator>Terrain-Correction</operator>
    <sources>
      <sourceProduct refid="Terrain-Flattening"/>
    </sources>
    <parameters class="com.bc.ceres.binding.dom.XppDomElement">
      <sourceBands/>
      <demName>SRTM 1Sec HGT</demName>
      <externalDEMFile/>
      <externalDEMNoDataValue>0.0</externalDEMNoDataValue>
      <externalDEMApplyEGM>true</externalDEMApplyEGM>
      <demResamplingMethod>BILINEAR_INTERPOLATION</demResamplingMethod>
      <imgResamplingMethod>BILINEAR_INTERPOLATION</imgResamplingMethod>
      <pixelSpacingInMeter>10.0</pixelSpacingInMeter>
      <pixelSpacingInDegree>8.983152841195215E-5</pixelSpacingInDegree>
      <mapProjection>GEOGCS[&quot;WGS84(DD)&quot;, 
  DATUM[&quot;WGS84&quot;, 
    SPHEROID[&quot;WGS84&quot;, 6378137.0, 298.257223563]], 
  PRIMEM[&quot;Greenwich&quot;, 0.0], 
  UNIT[&quot;degree&quot;, 0.017453292519943295], 
  AXIS[&quot;Geodetic longitude&quot;, EAST], 
  AXIS[&quot;Geodetic latitude&quot;, NORTH]]</mapProjection>
      <alignToStandardGrid>false</alignToStandardGrid>
      <standardGridOriginX>0.0</standardGridOriginX>
      <standardGridOriginY>0.0</standardGridOriginY>
      <nodataValueAtSea>true</nodataValueAtSea>
      <saveDEM>false</saveDEM>
      <saveLatLon>false</saveLatLon>
      <saveIncidenceAngleFromEllipsoid>false</saveIncidenceAngleFromEllipsoid>
      <saveLocalIncidenceAngle>false</saveLocalIncidenceAngle>
      <saveProjectedLocalIncidenceAngle>false</saveProjectedLocalIncidenceAngle>
      <saveSelectedSourceBand>true</saveSelectedSourceBand>
      <outputComplex>false</outputComplex>
      <applyRadiometricNormalization>false</applyRadiometricNormalization>
      <saveSigmaNought>false</saveSigmaNought>
      <saveGammaNought>false</saveGammaNought>
      <saveBetaNought>false</saveBetaNought>
      <incidenceAngleForSigma0>Use projected local incidence angle from DEM</incidenceAngleForSigma0>
      <incidenceAngleForGamma0>Use projected local incidence angle from DEM</incidenceAngleForGamma0>
      <auxFile>Latest Auxiliary File</auxFile>
      <externalAuxFile/>
    </parameters>
  </node>
  <node id="Write">
    <operator>Write</operator>
    <sources>
      <sourceProduct refid="Terrain-Correction"/>
    </sources>
    <parameters class="com.bc.ceres.binding.dom.XppDomElement">
      <file>$outFile</file>
      <formatName>GeoTIFF</formatName>
    </parameters>
  </node>
  <applicationData id="Presentation">
    <Description/>
    <node id="Read">
            <displayPosition x="8.0" y="15.0"/>
    </node>
    <node id="Apply-Orbit-File">
      <displayPosition x="76.0" y="76.0"/>
    </node>
    <node id="ThermalNoiseRemoval">
      <displayPosition x="77.0" y="128.0"/>
    </node>
    <node id="Remove-GRD-Border-Noise">
      <displayPosition x="78.0" y="174.0"/>
    </node>
    <node id="Calibration">
      <displayPosition x="153.0" y="218.0"/>
    </node>
    <node id="Terrain-Flattening">
      <displayPosition x="256.0" y="225.0"/>
    </node>
    <node id="Terrain-Correction">
      <displayPosition x="384.0" y="186.0"/>
    </node>
    <node id="Write">
            <displayPosition x="455.0" y="135.0"/>
    </node>
  </applicationData>
</graph>
