# Supplementary material for: Radar vision in the mapping of forest biodiversity from space
Source: Nat Commun. 2019 Oct 18;10:4757. doi: 10.1038/s41467-019-12737-x (PMC6802221; doi:10.1038/s41467-019-12737-x)
Supplement: Supplementary file 6 — Source Data [file 41467_2019_12737_MOESM6_ESM.xlsx]

## Sheet: Fig 1a
Region	Canonical axis 1 of ALS	Canonical axis 1 of radar
alb	0.0561847	0.367023
alb	0.744615	0.251154
alb	0.921083	0.373829
alb	-0.670617	-0.630828
alb	-0.857588	-1.02302
alb	-0.611128	-0.493911
alb	-0.410311	-0.357395
alb	-0.610362	-0.491823
alb	-0.993235	-0.475578
alb	0.0740346	0.235998
alb	0.101253	-0.00615674
alb	0.485557	0.0828838
alb	0.0738268	-0.136474
alb	0.107209	-0.236389
alb	-0.651208	-0.856321
alb	-0.707681	-0.54747
alb	-0.81768	-0.512904
alb	-0.683132	-0.628105
alb	-1.00655	-0.625563
alb	-1.01986	-0.893226
alb	-0.825308	-0.726775
alb	-0.800928	-0.685878
alb	-0.895154	-0.510032
alb	-0.823497	-0.401454
alb	-0.3113	-0.666145
alb	-0.404428	-0.454546
alb	-0.605799	-0.666721
alb	-0.791665	-0.53208
alb	-0.0340481	-0.200275
alb	-0.851081	-0.4357
alb	-0.158407	0.320661
alb	0.740375	0.276961
alb	0.542356	-0.0460022
alb	-0.000514322	0.145505
alb	-0.352262	0.12453
alb	-0.487229	-0.692917
alb	-0.337713	-0.578446
alb	-0.413791	-0.367543
alb	-0.846578	-0.599638
alb	-1.03606	-0.698779
alb	-0.964626	-0.627153
alb	-0.91098	-0.4918
alb	-0.696988	-0.58672
alb	-0.982336	-0.532057
alb	-0.933321	-0.28571
alb	-0.74035	-0.420982
alb	-0.451143	-0.258434
alb	-0.743371	-0.703523
alb	-0.972168	-0.593074
alb	-0.205292	-0.542024
bay	1.00913	1.19667
bay	-0.33479	-0.384268
bay	-0.150533	-0.00986198
bay	0.257398	0.213989
bay	0.203428	-0.112974
bay	0.938439	-0.0793829
bay	0.296466	0.191322
bay	0.917825	2.43595
bay	-0.104559	-0.016866
bay	-0.0811429	0.228154
bay	-0.164418	0.193993
bay	-0.0724382	0.10718
bay	0.236072	-0.00772777
bay	-0.0100713	0.213085
bay	0.618661	0.424619
bay	-0.284432	0.682726
bay	-0.1149	0.14
bay	0.404087	0.478412
bay	-0.397744	0.381519
bay	-0.364825	0.269776
bay	-0.134592	0.117732
bay	0.573085	1.82567
bay	1.20955	0.813086
bay	-0.117662	0.171467
bay	0.0483669	0.58853
bay	0.896641	1.92274
bay	1.0283	1.66037
bay	1.24656	1.56991
bay	0.956691	2.17868
bay	1.60853	1.63052
bay	0.0663978	-0.0935877
bay	0.331434	0.0259459
bay	0.180906	-0.206501
bay	-0.0642123	-0.183045
bay	-0.0204386	0.454893
bay	0.185348	0.799721
bay	-0.103584	0.015596
bay	-0.464694	0.0208782
bay	-0.298655	-0.155726
bay	0.159007	0.548336
bay	0.150717	0.279773
bay	0.27988	0.704961
bay	-0.332472	-0.213937
bay	-0.315145	0.0445282
bay	-0.201618	-0.204485
bay	0.174501	-0.317711
bay	0.406606	-0.439675
bay	0.282156	0.0319712
bay	0.294598	0.691153
bay	-0.0239833	-0.433822
bay	0.398846	1.48009
bay	0.539	2.0412
bay	3.55234	3.58569
bay	2.65137	3.56808
bay	3.47304	3.19845
bay	-0.327786	-0.28043
bay	-0.331283	0.010675
bay	-0.354706	-0.00778877
bay	-0.171622	-0.485695
bay	-0.618731	-0.352011
bay	-0.0497055	0.0923554
bay	-0.0246836	0.0224816
bay	0.86118	0.0647979
bay	1.16089	0.337519
bay	0.683218	0.0288847
bay	0.109199	-0.348364
bay	-0.36873	-0.467703
bay	-0.33134	-0.564896
bay	-0.320022	-0.446828
bay	0.811364	1.77258
bay	1.57474	1.80232
bay	0.843826	0.706779
bay	0.0648936	-0.00605616
bay	-0.321471	-0.758962
bay	0.369814	0.0352117
bay	-0.646546	-0.316721
bay	-0.17697	-0.161554
bay	-0.253717	-0.159257
bay	-0.499906	-0.232696
bay	-0.525492	-0.173028
bay	-0.692385	-0.242832
bay	-0.219902	-0.297059
bay	-0.601747	-0.446009
bay	-0.175552	-0.440227
bay	-0.553148	-0.473962
bay	-0.645221	-0.348142
bay	-0.362175	-0.267448
bay	-0.3958	-0.379829
bay	-0.351462	-0.00016389
bay	-0.463229	-0.647513
bay	-0.230053	-0.602586
bay	-0.170935	-0.362569
bay	-0.342364	-0.526168
bay	-0.107205	-0.203797
bay	-0.142851	-0.212842
bay	-0.0314473	-0.423937
bay	-0.267017	-0.239639
bay	-0.73986	-0.12501
bay	-0.208708	0.13457
bay	-0.314787	0.270783
bay	-0.255466	0.690425
bay	0.226181	0.933537
bay	2.52916	1.79523
bay	3.09773	3.23849
bay	3.03471	3.23227
bay	2.77874	2.65341
bay	-0.479715	-0.160224
bay	3.20866	2.33786
bay	2.67344	1.87689
bay	1.88899	1.46379
bay	1.93829	1.67936
bay	1.10824	0.954804
bay	2.07075	1.39954
bay	2.9663	2.51097
bay	-0.451756	-0.539635
bay	3.80367	2.60386
bay	2.80767	3.25746
bay	3.04243	3.53449
bay	3.42162	3.39168
bay	3.74439	3.56864
bay	3.05164	3.43465
bay	3.33267	3.59876
bay	3.43508	3.5757
bay	2.35675	3.71819
bay	1.74132	3.65772
bay	-0.501749	-0.298929
bay	2.6795	2.67594
bay	2.76155	3.16172
bay	0.166894	0.46409
bay	0.0227154	-0.419265
bay	-0.129278	-0.466877
bay	-0.0568512	-0.450846
bay	0.320545	-0.266254
bay	-0.211056	-0.126534
bay	0.0400857	-0.333762
bay	0.706173	-0.273582
bay	-0.279504	-0.42809
bay	-0.242517	-0.49286
bay	0.275497	-0.513595
bay	0.181093	0.556785
bay	-0.239557	-0.541677
bay	0.163518	-0.692288
bay	0.0123543	-0.128543
bay	0.566471	-0.103203
bay	0.180422	-0.319146
bay	-0.406346	-0.419862
bay	0.0293426	-0.517283
bay	-0.0204075	-0.429977
bay	-0.0965472	-0.484946
bay	-0.15939	-0.599971
bay	0.163296	-0.0676185
bay	-0.219718	-0.493047
bay	-0.0248089	0.0320378
bay	0.0366676	0.0464107
bay	0.0205102	0.473226
bay	-0.104979	0.187744
bay	-0.26035	-0.217268
bay	0.016975	0.0500799
bay	-0.241414	-0.138038
bay	-0.15289	-0.00476811
bay	0.845064	0.0779799
bay	-0.0258941	-0.0592401
bay	-0.0357906	-0.15235
bay	-0.146074	-0.305484
bay	-0.282106	-0.112877
bay	-0.0834571	-0.12443
bay	0.176546	0.598128
bay	2.04954	2.06968
bay	2.31235	2.24524
bay	2.61037	2.33098
bay	3.19317	2.71179
bay	3.253	2.02199
bay	0.117584	-0.252969
bay	0.807126	-0.128039
bay	-0.0275251	-0.125582
bay	-0.392328	-0.374962
bay	-0.165816	-0.132748
bay	-0.0849035	0.0705566
bay	0.333252	0.566574
bay	-0.00992379	-0.369416
bay	0.0864204	-0.205451
bay	0.719317	0.0377135
bay	0.401624	-0.0658448
bay	0.0177161	-0.0541951
bay	-0.0336571	-0.414128
bay	-0.616286	-0.272582
bay	-0.326321	-0.172835
bay	0.15599	-0.231683
bay	-0.335451	-0.0552002
bay	-0.366351	-0.19392
bay	0.10755	-0.163586
bay	-0.33496	-0.213232
bay	0.0408691	-0.20428
bay	0.00366209	0.0927004
bay	0.256637	-0.0144898
bay	0.964344	-0.0543836
bay	-0.281399	-0.265913
bay	0.0256974	-0.128082
bay	0.143161	-0.193865
bay	0.108002	-0.243372
bay	0.39259	-0.150217
bay	-0.481238	0.0633317
bay	0.0317551	-0.262707
bay	-0.328029	-0.23566
bay	-0.0694176	-0.206968
bay	-0.295282	-0.342123
bay	-0.146912	-0.436268
bay	0.138622	-0.178777
bay	-0.344861	-0.518262
bay	-0.142829	-0.399091
bay	-0.544485	-0.543642
bay	-0.356086	-0.401107
bay	-0.0427153	-0.328245
bay	-0.227739	-0.553999
bay	-0.223652	-0.484889
bay	-0.0325975	-0.250081
bay	-0.368176	-0.505094
bay	-0.34842	-0.288437
bay	0.346691	-0.119058
bay	0.246887	-0.187075
bay	-0.0210426	-0.25067
bay	0.215121	-0.0984786
bay	0.25263	-0.108775
bay	0.0669435	0.221086
bay	2.83235	2.53951
bay	3.84293	3.50074
bay	0.729598	0.669922
bay	0.643505	0.0693667
bay	-0.361156	-0.166815
bay	0.420295	-0.183927
bay	0.51523	-0.0700864
bay	0.595571	-0.00374309
bay	0.791246	0.17747
bay	0.177542	-0.138705
bay	0.187549	0.0494981
bay	-0.0941463	-0.227357
bay	2.3304	2.58583
bay	3.78509	2.11735
bay	1.07416	1.37807
bay	-0.458097	-0.35025
bay	0.979611	1.49181
bay	1.81799	1.94888
bay	2.84652	3.17157
bay	-0.434003	-0.300222
hai	-0.142057	-0.195785
hai	-0.68825	-0.151856
hai	0.0728295	0.362609
hai	-0.530673	-0.299198
hai	-0.469966	-0.405491
hai	-0.71906	-0.945765
hai	-0.757832	-0.414866
hai	-0.920201	-0.537765
hai	-0.94115	-0.632092
hai	-0.723175	-0.782445
hai	-0.593046	-0.733305
hai	-0.749906	-0.928361
hai	-0.323417	0.186161
hai	-0.126671	0.0440218
hai	-0.700326	-0.86531
hai	-0.504392	-0.218944
hai	-0.165752	0.00811057
hai	0.386262	-0.54369
hai	-0.423205	-0.860562
hai	-0.904484	-0.766793
hai	-0.826606	-0.787304
hai	-1.06741	-1.23546
hai	-0.369128	-0.649971
hai	-0.882131	-0.956418
hai	-0.654484	-0.504054
hai	-0.856086	-0.686439
hai	-1.10781	-0.803395
hai	-0.969695	-0.454864
hai	-0.779383	-0.619703
hai	-0.680703	-0.301418
hai	-0.766005	-0.624668
hai	-0.790754	-0.556953
hai	-1.06561	-1.12487
hai	-0.804527	-0.586997
hai	-0.595146	-0.620278
hai	-0.659062	-0.654199
hai	-0.795196	-0.910214
hai	-0.602917	-0.717883
hai	-0.657779	-0.694604
hai	-0.584678	-0.688656
hai	-0.91269	-0.920575
hai	-0.72728	-1.22265
hai	0.569725	-0.0557162
hai	-0.261287	-0.144546
hai	-0.29223	-0.32393
hai	-0.527999	-0.499212
hai	-0.995694	-0.761142
hai	-0.681114	-0.818388
hai	-0.831504	-0.651602
hai	-0.0769427	-0.689355
sch	0.650473	0.916354
sch	0.371447	0.136591
sch	0.680351	0.775028
sch	-0.465621	-0.320104
sch	-0.565633	-0.578671
sch	-0.594367	-0.397126
sch	-0.455575	-0.582161
sch	-0.857981	-0.733215
sch	-0.562625	-0.683855
sch	1.08148	0.588754
sch	1.3608	0.680506
sch	1.20632	0.927327
sch	0.72784	0.596615
sch	1.03196	0.697957
sch	0.974524	0.887016
sch	0.106658	0.715919
sch	-0.115847	0.162776
sch	0.395989	0.564766
sch	0.83811	0.937623
sch	1.10904	1.0758
sch	-0.0271913	0.0305014
sch	0.125911	0.00054984
sch	-0.000623586	-0.346104
sch	-0.157856	-0.309838
sch	-0.186427	0.349479
sch	-0.225033	-0.135251
sch	-0.560642	-0.256468
sch	0.186588	0.134429
sch	-0.568471	-0.41924
sch	-0.674888	-0.0750241
sch	-0.268872	0.0932173
sch	-0.0104359	0.231961
sch	-0.122375	-0.439165
sch	-0.633377	-0.113142
sch	-0.611338	-0.18762
sch	-0.343448	-0.433382
sch	-0.587431	-0.558218
sch	-0.596993	-0.154764
sch	-0.748572	-0.600684
sch	-0.527062	-0.546993
sch	-0.861082	-0.53159
sch	-0.622765	-0.678624
sch	-0.753075	-0.637047
sch	-0.277249	-0.407068
sch	-0.580679	-0.621265
sch	-0.818811	-0.792217
sch	-0.788455	-0.528348
sch	0.135661	-0.334018
sch	-0.620818	-0.330231
sch	-0.499401	-0.764211
ste	-0.890261	-1.02566
ste	-0.98834	-1.0025
ste	-0.52977	-0.68779
ste	-0.570273	-0.822241
ste	-0.92922	-0.777571
ste	-0.894291	-0.813298
ste	-0.477346	-0.29483
ste	-0.799791	-0.762253
ste	-0.947317	-0.836568
ste	-0.703776	-0.772482
ste	-0.961377	-0.728837
ste	-0.579578	-0.840645
ste	-0.958353	-0.779824
ste	-1.06151	-0.830705
ste	-1.08659	-0.87204
ste	-0.688726	-0.772342
ste	-0.882571	-0.7201
ste	-1.03358	-0.819039
ste	-0.931081	-1.08001
ste	-0.637289	-0.652356
ste	-0.610696	-0.563896
ste	-0.559198	-0.929738
ste	-0.866123	-1.20153
ste	-1.18172	-1.29676
ste	-1.1251	-0.815251
ste	-0.606111	-0.75472
ste	-0.949034	-0.553239
ste	-0.521122	-0.705591
ste	-0.692863	-0.498977
ste	-0.534946	-0.504103
ste	-0.327334	-0.514952
ste	-0.606454	-0.462953
ste	-0.755298	-0.348292
ste	-0.614041	-0.257034
ste	-0.438401	-0.200193
ste	-0.649495	-0.481242
ste	-1.03077	-0.805653
ste	-1.04237	-0.620603
ste	-1.00132	-0.181692
ste	-0.907035	-0.127312
ste	-0.930054	-0.30534
ste	-0.700921	-0.940743
ste	-0.437373	-0.31943
ste	-0.972689	-1.38988
ste	-0.911156	-0.542622
ste	-0.566062	-0.506137
ste	-0.568373	-0.93253
ste	-0.493655	-0.57562
ste	-0.84092	-0.664515
ste	-1.21216	-1.09662
ste	-0.676428	-0.778227
ste	-0.829693	-1.16272
ste	-0.951752	-1.10863
ste	-0.446735	-0.925555
ste	-0.891952	-0.467032
ste	-0.871112	-0.843325
ste	-1.07549	-1.34793
ste	-0.825796	-0.778152
ste	-0.720948	-0.922828
ste	-0.678512	-1.01166
ste	-0.807354	-1.06266
ste	-0.741807	-0.508502
ste	-0.835119	-0.612706
ste	-0.86273	-1.12963
ste	-0.68847	-1.61191
ste	-0.927145	-1.08349
ste	-0.968728	-1.06084
ste	-0.719498	-1.23087
ste	-0.770693	-0.989369

## Sheet: Fig 1b
Region	Canonical axis 2 of ALS	Canonical axis 2 of radar
alb	-1.25818	-2.09532
alb	-1.15055	-1.5803
alb	-0.741174	-1.9176
alb	-1.36455	-1.87668
alb	0.560496	0.132676
alb	-0.439893	-1.05334
alb	0.252138	-0.195381
alb	-0.693606	-0.374916
alb	-0.332671	-0.522043
alb	-1.75933	-1.8087
alb	-1.65514	-1.42756
alb	-0.649093	-0.376347
alb	-0.334644	-0.752704
alb	0.0287902	-0.288061
alb	-1.83055	-1.71549
alb	-0.210051	-0.340311
alb	-0.828347	-1.30419
alb	0.111747	0.295384
alb	1.57177	0.286567
alb	1.70295	0.385452
alb	1.55737	0.516845
alb	0.236491	-0.269401
alb	0.771972	0.722677
alb	-0.598812	-0.80427
alb	-1.3407	-1.10678
alb	0.362343	-0.667473
alb	-0.862332	-1.24592
alb	-0.259313	-0.786059
alb	-0.294206	-1.33129
alb	-1.59303	-1.00262
alb	-2.11913	-1.9992
alb	-1.19729	-1.2358
alb	-0.00524416	-1.28408
alb	-1.60962	-1.68376
alb	-1.0745	-0.887517
alb	-0.423447	0.318805
alb	-0.227087	0.597727
alb	-0.594435	-1.05873
alb	-0.695683	-0.615205
alb	0.313411	-0.318138
alb	-0.994288	-0.823047
alb	-0.0281231	-0.829434
alb	0.0541949	0.487623
alb	0.338526	0.104268
alb	-0.633194	-0.891824
alb	0.000559681	-0.681251
alb	-0.642951	-1.32472
alb	-0.289895	-0.162205
alb	-0.333372	0.0205364
alb	0.458329	0.000445476
bay	0.136042	1.50508
bay	1.29863	0.257527
bay	1.01128	0.0394395
bay	-1.16138	-1.14528
bay	1.40239	0.783255
bay	0.118986	0.0481418
bay	-0.905271	-0.62456
bay	1.58342	3.23392
bay	-0.706124	-0.328292
bay	1.33312	-0.226652
bay	0.296719	-0.0420206
bay	-0.455407	-0.556107
bay	-1.03665	-0.943066
bay	-0.537224	-0.792753
bay	-1.36879	-1.51885
bay	0.988318	1.36799
bay	0.840468	1.17854
bay	0.582278	-0.350798
bay	0.751414	0.840908
bay	0.215772	-0.390063
bay	-0.0186714	-0.555843
bay	0.401767	1.31055
bay	0.673724	2.16839
bay	-0.285183	-0.543557
bay	-0.19383	-0.934555
bay	-0.338734	-0.0763039
bay	0.46875	-1.17059
bay	-0.385592	-0.545618
bay	-0.302496	-0.0446318
bay	0.11196	0.213845
bay	-0.39429	-0.730959
bay	0.434862	-0.624257
bay	0.174448	-0.249225
bay	1.24444	-0.0216798
bay	0.0942304	-0.0184688
bay	-0.16954	0.0921575
bay	-0.0603687	0.475443
bay	0.85398	0.504485
bay	1.45593	0.86836
bay	0.519374	0.666408
bay	-0.268681	-0.862643
bay	-0.233136	0.397758
bay	-0.00951121	0.611762
bay	-0.177257	0.52319
bay	-0.196366	-0.0390237
bay	0.0587895	-0.116666
bay	-0.0816272	-0.0157172
bay	-0.910208	-0.818861
bay	0.622035	-0.146647
bay	0.702367	3.00787
bay	-0.008228	0.374586
bay	0.558136	1.11962
bay	-0.593389	0.037419
bay	-0.507892	-0.745238
bay	-0.235554	-0.392694
bay	0.326241	0.465195
bay	0.298528	0.821615
bay	0.564821	0.614266
bay	0.205179	0.323575
bay	-0.845623	-1.02467
bay	-0.0189008	-1.27284
bay	-0.637695	-1.13354
bay	-0.246249	-0.2095
bay	0.302321	0.474032
bay	-0.512839	-0.726057
bay	-0.089814	-0.834006
bay	-0.122896	-0.697992
bay	-0.833747	-1.18803
bay	0.510405	1.21513
bay	0.83575	0.25815
bay	0.74062	-0.0766424
bay	1.03537	-0.457339
bay	0.0648901	-0.0261944
bay	-1.0785	-0.476262
bay	0.264512	-0.751917
bay	0.705813	-0.368597
bay	1.05084	-0.530168
bay	-0.249629	0.0852408
bay	-0.41141	0.281623
bay	-0.108957	-0.0557501
bay	0.14804	-0.662345
bay	0.283346	0.534795
bay	-0.704712	0.398004
bay	0.119859	0.330958
bay	-0.772911	-0.947847
bay	-0.346304	0.163699
bay	0.473167	0.193401
bay	-0.120854	0.173901
bay	-0.178757	-0.17455
bay	-0.682219	0.0142449
bay	-0.411548	0.230362
bay	-0.0119011	-0.0547869
bay	-1.21905	0.339219
bay	0.345042	-0.169832
bay	0.567186	-0.569255
bay	-1.05125	-0.869063
bay	0.738045	-0.223058
bay	0.521869	-1.31204
bay	-0.241656	-1.06416
bay	0.358217	-0.0487186
bay	-0.504636	-1.14771
bay	0.390635	-0.699116
bay	0.305817	0.883752
bay	0.77661	0.572626
bay	0.223113	0.700851
bay	0.664645	0.255407
bay	0.16556	-1.23706
bay	0.75219	0.294947
bay	1.69133	0.58991
bay	-0.429657	-0.272615
bay	-0.418623	-0.504735
bay	-0.477358	-0.440629
bay	0.339472	-0.683825
bay	0.872087	1.10074
bay	-0.267912	0.762937
bay	0.369296	-0.297486
bay	-0.28532	0.155784
bay	-0.323072	0.0354225
bay	-0.753893	0.0195762
bay	-0.256428	-0.234798
bay	0.614761	0.452856
bay	-0.231066	0.73778
bay	1.01465	0.890913
bay	-0.532593	0.596859
bay	-0.214806	0.751703
bay	-0.31556	-0.359135
bay	-0.216395	0.127745
bay	-0.485704	0.618384
bay	0.375539	1.48909
bay	-0.170617	0.626835
bay	0.356542	0.584426
bay	-1.39284	0.0211113
bay	0.0355588	0.0175726
bay	-0.920131	-0.110138
bay	1.77328	0.888856
bay	2.66645	0.887052
bay	0.047072	0.133111
bay	2.99038	0.063273
bay	0.226705	-0.393957
bay	-0.101612	1.41307
bay	-0.206124	0.303783
bay	-0.548125	-0.0119026
bay	0.0482868	-0.174757
bay	-0.458461	-1.40726
bay	-0.335598	-0.287245
bay	-0.0517717	0.548792
bay	0.0411465	0.300161
bay	-0.583877	-0.116901
bay	-0.672452	0.568688
bay	-0.401696	0.0303889
bay	-0.898634	-0.567311
bay	-0.307166	-0.0955122
bay	-0.637037	0.0828415
bay	0.216745	-0.418066
bay	1.16067	2.63868
bay	0.663195	1.96118
bay	-1.3509	-0.5756
bay	-0.634677	-1.30108
bay	-1.48718	-1.45545
bay	-0.714536	-1.29914
bay	-0.556264	-0.954179
bay	0.239548	-0.58638
bay	0.384621	0.641898
bay	-0.155336	-0.012091
bay	0.0937351	-1.12223
bay	-0.644647	-0.980806
bay	-0.16923	1.96581
bay	0.713719	2.75858
bay	-0.5867	0.0492788
bay	-0.326861	-1.88408
bay	-0.599522	-1.38066
bay	1.08684	0.68854
bay	0.367345	-0.36608
bay	0.342294	-0.332995
bay	-0.537018	-0.483286
bay	0.993622	1.39841
bay	0.826779	1.17932
bay	1.66521	1.79117
bay	0.325448	1.72226
bay	1.167	0.590882
bay	0.290117	1.07836
bay	-0.623574	-0.957196
bay	-0.574371	-0.594347
bay	-1.24571	-0.825112
bay	-1.35256	-0.463372
bay	-1.58399	-1.24275
bay	-0.392716	-0.383779
bay	0.425906	1.78993
bay	-0.340081	0.291702
bay	0.128062	1.92364
bay	-0.704884	1.03536
bay	-0.233382	0.289922
bay	0.615488	0.403541
bay	3.26267	2.34468
bay	1.16079	0.417178
bay	0.414768	-0.119344
bay	-1.31167	-1.24423
bay	-0.0557985	0.190399
bay	-0.576865	0.96749
bay	1.12878	0.852412
bay	4.22315	3.17091
bay	0.594498	2.07882
bay	0.0753894	0.303375
bay	1.47108	0.418441
bay	0.974999	0.531448
bay	0.557534	0.896708
bay	-0.254401	0.368988
bay	0.210995	-1.1641
bay	0.227531	0.610062
bay	0.237318	0.544062
bay	-0.304672	-0.167363
bay	-0.697632	-0.478033
bay	-0.599933	-0.623435
bay	-0.762378	-0.300567
bay	-0.937713	-0.479827
bay	0.161575	-0.0284974
bay	0.4392	0.0940787
bay	0.957043	-0.353813
bay	-0.0650774	-0.931539
bay	1.10702	0.751512
bay	0.233551	0.00754137
bay	0.282092	0.134203
bay	-1.04234	-0.488264
bay	2.36283	2.81358
bay	4.56436	4.1085
bay	4.97435	3.43693
bay	2.03829	2.56742
bay	-0.666815	0.20465
bay	-0.724449	-0.339948
bay	-0.539388	0.371568
bay	-0.996228	-0.344815
bay	-0.445405	-0.401782
bay	-0.665091	-0.574249
bay	1.24031	0.185732
bay	1.20062	1.53166
bay	-0.913463	-0.145967
bay	1.06272	1.0897
bay	-0.680616	-0.63047
bay	-0.226416	-0.97878
bay	-0.131701	0.381032
bay	-0.465846	-0.517632
bay	0.880972	0.56398
bay	4.28489	2.55111
bay	0.777881	1.534
hai	-0.605362	-0.457533
hai	0.247303	-0.749942
hai	-0.0479324	-1.3112
hai	-1.74881	-2.51927
hai	0.0250158	-1.10737
hai	0.0863266	-0.193052
hai	0.829812	-0.0761964
hai	0.38788	0.482517
hai	1.03697	0.412305
hai	0.0778519	0.260819
hai	0.332478	0.299658
hai	-0.0860473	-0.49788
hai	-0.544667	-1.68162
hai	-1.23291	-0.732009
hai	-0.0786685	1.25687
hai	0.144202	-0.899739
hai	-0.0743834	-0.389416
hai	-0.842767	-0.298303
hai	0.192933	0.0347146
hai	-0.223566	-0.649148
hai	-0.193319	0.0173753
hai	0.581335	0.628259
hai	-0.200152	0.113957
hai	0.45319	1.14219
hai	0.770372	0.420649
hai	0.263599	0.237776
hai	0.823041	0.72455
hai	0.496435	0.329205
hai	0.645543	-0.0477246
hai	0.660508	-0.434617
hai	0.625734	0.00650519
hai	0.230104	0.132014
hai	0.170351	1.07292
hai	-0.236638	-0.571992
hai	0.3461	-0.451232
hai	-0.418931	0.293821
hai	0.0640222	0.44331
hai	0.375761	0.138003
hai	0.541283	-0.231055
hai	0.335072	0.204526
hai	-0.170261	0.902442
hai	0.295773	0.694014
hai	-1.22531	-0.981291
hai	0.203095	-0.440878
hai	-0.582238	-0.830087
hai	-0.532609	-0.659357
hai	0.209362	-0.360031
hai	0.287955	0.581302
hai	0.483545	0.190751
hai	0.0597816	0.286656
sch	-3.28878	-2.2802
sch	-2.42145	-1.3776
sch	-3.06852	-1.78621
sch	-2.12532	-1.37232
sch	0.0744545	0.773071
sch	0.345388	-0.0176793
sch	-0.861331	-0.930713
sch	-0.638355	-0.565477
sch	-1.33105	-0.879774
sch	-2.54532	-2.02363
sch	-2.66763	-2.10401
sch	-2.84777	-2.42716
sch	-2.90848	-1.89432
sch	-2.25025	-2.16316
sch	-2.52068	-2.32583
sch	-1.32355	-1.36804
sch	-2.10083	-0.962887
sch	-2.43915	-1.56225
sch	-1.95678	-1.99154
sch	-1.99294	-1.96653
sch	-1.48646	-1.2791
sch	-1.42479	-1.05298
sch	-0.707922	-0.964828
sch	-1.32589	-1.01045
sch	-1.60593	-1.4024
sch	-1.25963	-0.557581
sch	-0.863006	-1.01789
sch	-1.05119	-0.881047
sch	-0.794525	-0.962491
sch	-1.81091	-1.14897
sch	-0.690924	-1.2855
sch	-1.06768	-1.11385
sch	-1.65866	-0.824113
sch	-1.25327	-1.41192
sch	-0.141926	-0.513154
sch	-0.623525	-0.988109
sch	-0.442002	-0.568746
sch	-0.952729	-0.820552
sch	-0.124438	0.286098
sch	0.0304091	-0.00525345
sch	0.647731	0.688095
sch	0.607808	0.661874
sch	1.26786	0.590963
sch	-0.192325	0.238699
sch	-1.59299	-1.08057
sch	-0.704163	-0.544298
sch	-0.208704	-0.427432
sch	0.681868	-0.423183
sch	-0.345931	-0.985762
sch	-1.18583	-0.344086
ste	0.442222	0.993134
ste	1.05269	0.958873
ste	-0.388701	0.436331
ste	0.427863	0.811336
ste	0.239372	0.711504
ste	0.873726	0.861507
ste	0.645029	0.081814
ste	1.19156	1.02666
ste	0.87963	0.931813
ste	-0.141582	1.13542
ste	1.09805	0.701891
ste	-0.000413269	0.64416
ste	0.639675	0.148542
ste	-0.456949	0.379086
ste	1.10804	0.956495
ste	0.845933	0.901656
ste	0.539504	0.113562
ste	1.16753	0.532341
ste	0.89894	0.397087
ste	0.14432	-0.388178
ste	1.27367	0.637432
ste	1.08111	0.892402
ste	0.209791	0.834837
ste	0.917155	0.924092
ste	1.43749	1.21597
ste	0.061413	1.04504
ste	0.937006	0.865345
ste	0.445839	0.724248
ste	-0.553716	0.188149
ste	-0.0985403	0.0923604
ste	-0.333504	0.353446
ste	-0.261672	0.0366128
ste	0.644939	-0.417206
ste	-0.219139	-0.532443
ste	-0.522837	-0.637377
ste	0.126045	0.624705
ste	0.860009	0.274997
ste	0.516459	0.164611
ste	0.797486	-0.205981
ste	-0.229697	-0.442858
ste	0.261465	0.0326447
ste	1.01937	1.17973
ste	-0.0176643	0.324564
ste	0.269842	1.49311
ste	0.800635	0.48398
ste	0.906385	1.12118
ste	0.446644	0.594942
ste	1.16015	0.760669
ste	0.295809	0.442923
ste	0.533881	0.797975
ste	1.06051	1.11135
ste	1.41001	1.19482
ste	0.90105	1.12228
ste	0.538658	1.59775
ste	0.686999	0.0572451
ste	0.938142	1.39602
ste	0.779982	2.01168
ste	1.46887	0.977674
ste	-0.0864154	0.343141
ste	0.416154	1.18028
ste	0.702006	1.39843
ste	1.2404	2.53139
ste	0.144726	0.234743
ste	1.01218	1.97706
ste	2.25961	2.5097
ste	0.40959	1.24015
ste	1.41789	1.16367
ste	0.616753	0.864008
ste	1.53147	1.48906

## Sheet: Fig 4a; Fig S19a
Category	Region	Observed_value	Fitted_value
Training data	ALB	0.189827	0.408396
Training data	ALB	0.435175	0.50112
Training data	ALB	0.216145	0.365669
Training data	ALB	0.332764	0.350686
Training data	ALB	0.246413	0.436205
Training data	ALB	0.438452	0.339806
Training data	ALB	0.113664	0.312908
Training data	ALB	0.200421	0.22347
Training data	ALB	0.194433	0.315114
Training data	ALB	0.223363	-0.126376
Training data	ALB	0.151114	0.207374
Training data	ALB	0.132394	-0.159599
Training data	ALB	0.112933	-0.138469
Training data	ALB	-0.0268292	-0.185534
Training data	ALB	-0.00929621	-0.219332
Training data	ALB	0.355468	0.338829
Training data	ALB	0.0286108	0.200452
Training data	ALB	0.206808	0.213731
Training data	ALB	0.717721	0.408389
Training data	ALB	0.272291	0.312343
Training data	ALB	0.556026	0.414524
Training data	ALB	0.128096	0.299582
Training data	ALB	0.269413	0.446186
Training data	ALB	0.315332	0.335894
Training data	ALB	0.397346	0.549994
Training data	ALB	0.359463	0.317893
Training data	ALB	0.185665	0.189179
Training data	ALB	0.347091	0.0249175
Training data	ALB	0.161751	0.165208
Training data	ALB	0.161045	0.388647
Training data	ALB	0.243447	0.162682
Training data	ALB	0.00592239	-0.219113
Training data	ALB	-0.0895791	-0.31912
Training data	ALB	0.0215784	-0.231135
Training data	ALB	0.0840247	0.304262
Training data	ALB	0.208457	0.354117
Training data	ALB	0.504425	0.27799
Training data	ALB	0.399696	0.126158
Training data	ALB	0.174487	0.162083
Training data	ALB	0.32216	0.341476
Training data	ALB	0.0604533	-0.221344
Training data	ALB	-0.0918208	-0.33309
Training data	ALB	-0.00203612	-0.270458
Training data	ALB	0.0747659	-0.190047
Training data	ALB	-0.0184154	-0.231027
Training data	ALB	0.00995833	0.237755
Training data	ALB	0.247149	0.378393
Training data	ALB	0.260455	0.369121
Training data	ALB	0.176936	0.246279
Training data	ALB	0.280048	0.59174
Training data	BAY	-0.115121	-0.273467
Training data	BAY	-0.198906	-0.140916
Training data	BAY	-0.204074	-0.205175
Training data	BAY	0.23976	-0.223816
Training data	BAY	-0.115533	-0.145796
Training data	BAY	-0.097689	-0.045631
Training data	BAY	0.0309715	-0.121134
Training data	BAY	-0.0408027	-0.16766
Training data	BAY	-0.127502	-0.152827
Training data	BAY	-0.175608	-0.169311
Training data	BAY	-0.3286	-0.227642
Training data	BAY	-0.346622	-0.211375
Training data	BAY	-0.214461	-0.225064
Training data	BAY	-0.041382	-0.246259
Training data	BAY	-0.193066	-0.30992
Training data	BAY	-0.20354	-0.208538
Training data	BAY	-0.304285	-0.146776
Training data	BAY	-0.0599862	-0.0796364
Training data	BAY	-0.21962	-0.129175
Training data	BAY	-0.165104	-0.261852
Training data	BAY	-0.268668	-0.128865
Training data	BAY	0.310742	-0.0103692
Training data	BAY	0.106074	-0.0844811
Training data	BAY	-0.148743	-0.0470108
Training data	BAY	-0.188525	-0.0860742
Training data	BAY	-0.125097	-0.12021
Training data	BAY	-0.213952	-0.301675
Training data	BAY	-0.329591	-0.234364
Training data	BAY	-0.196207	-0.230051
Training data	BAY	-0.413013	-0.265656
Training data	BAY	-0.35751	-0.182088
Training data	BAY	-0.211106	-0.213755
Training data	BAY	-0.0736903	-0.183887
Training data	BAY	-0.0015631	-0.195675
Training data	BAY	-0.0563922	-0.187426
Training data	BAY	-0.014855	-0.161671
Training data	BAY	0.161546	-0.0985675
Training data	BAY	0.224988	-0.0563693
Training data	BAY	0.0549377	0.113405
Training data	BAY	-0.262833	0.0168419
Training data	BAY	-0.0873281	0.0707404
Training data	BAY	0.143807	-0.135762
Training data	BAY	-0.109127	-0.228607
Training data	BAY	-0.545232	-0.244069
Training data	BAY	-0.319481	-0.080173
Training data	BAY	-0.342536	-0.286345
Training data	BAY	-0.2892	-0.199007
Training data	BAY	-0.0892159	0.0250349
Training data	BAY	-0.126329	-0.270992
Training data	BAY	-0.306413	-0.291734
Training data	BAY	-0.299261	-0.262538
Training data	BAY	-0.276052	-0.287758
Training data	BAY	-0.598426	-0.153846
Training data	BAY	-0.00645106	-0.399639
Training data	BAY	-0.413719	-0.316394
Training data	BAY	-0.0799754	-0.330779
Training data	BAY	-0.510833	-0.281138
Training data	BAY	-0.843485	-0.287512
Training data	BAY	-0.62771	-0.406661
Training data	BAY	-0.437867	-0.270955
Training data	BAY	-0.693483	-0.319157
Training data	BAY	-0.621715	-0.539076
Training data	BAY	-0.509509	-0.836252
Training data	BAY	-0.904651	-0.374076
Training data	BAY	-0.570452	-0.484191
Training data	BAY	-0.597656	-0.468118
Training data	BAY	-0.788744	-0.655163
Training data	BAY	-0.184883	-0.288705
Training data	BAY	-0.205764	-0.379709
Training data	BAY	-0.427087	-0.366408
Training data	BAY	-0.222011	-0.228664
Training data	BAY	-0.0477192	-0.21894
Training data	BAY	0.167107	-0.180205
Training data	BAY	0.0126321	0.167968
Training data	BAY	0.221622	0.251503
Training data	BAY	-0.100488	0.0636754
Training data	BAY	0.216961	-0.193458
Training data	BAY	-0.308032	-0.233372
Training data	BAY	-0.208934	-0.27788
Training data	BAY	-0.401165	-0.283383
Training data	BAY	-0.314043	-0.255876
Training data	BAY	-0.14307	-0.306403
Training data	BAY	-0.18838	-0.229775
Training data	BAY	-0.398904	-0.230876
Training data	BAY	-0.51548	-0.234615
Training data	BAY	-0.519415	-0.230173
Training data	BAY	-0.287608	-0.175359
Training data	BAY	0.00328333	-0.191884
Training data	BAY	-0.150573	-0.211244
Training data	BAY	-0.0676714	-0.0376954
Training data	BAY	-0.261811	-0.0145437
Training data	BAY	-0.288486	0.0534663
Training data	BAY	-0.453097	-0.0546225
Training data	BAY	-0.272151	-0.15157
Training data	BAY	-0.40821	-0.324435
Training data	BAY	-0.369992	-0.0861449
Training data	BAY	-0.112881	-0.159208
Training data	BAY	-0.441346	-0.284313
Training data	BAY	-0.164756	-0.31508
Training data	BAY	-0.367755	-0.392876
Training data	BAY	-0.315664	-0.379348
Training data	BAY	-0.520005	-0.50621
Training data	BAY	-0.11424	-0.336931
Training data	BAY	-0.509883	-0.367411
Training data	BAY	-0.232865	-0.187298
Training data	BAY	0.0170767	-0.03901
Training data	BAY	-0.229123	-0.100303
Training data	BAY	-0.138662	-0.14936
Training data	BAY	-0.303063	-0.235523
Training data	BAY	-0.173025	0.0251912
Training data	BAY	-0.293965	-0.10832
Training data	BAY	-0.0390419	-0.126488
Training data	BAY	0.0125737	-0.274954
Training data	BAY	-0.113648	-0.125133
Training data	BAY	-0.38303	-0.176691
Training data	BAY	-0.190704	0.0215408
Training data	BAY	-0.377938	-0.206581
Training data	BAY	-0.299183	-0.248232
Training data	BAY	-0.408308	-0.394663
Training data	BAY	-0.256372	-0.284953
Training data	BAY	-0.455383	-0.333378
Training data	BAY	-0.47184	-0.379331
Training data	BAY	-0.806381	-0.693934
Training data	BAY	-0.321601	-0.588993
Training data	BAY	-0.721069	-0.696998
Training data	BAY	-0.416398	-0.509935
Training data	BAY	-1.09995	-0.854385
Training data	BAY	-0.0480998	-0.203866
Training data	BAY	-0.00583867	-0.0915631
Training data	BAY	0.1236	0.021117
Training data	BAY	-0.0444089	-0.0357912
Training data	BAY	0.0935348	-0.0756888
Training data	BAY	-0.0462685	-0.179645
Training data	BAY	-0.091921	-0.083258
Training data	BAY	0.0625188	-0.158728
Training data	BAY	0.0424299	0.0741017
Training data	BAY	-0.0321206	-0.0595032
Training data	BAY	-0.286779	-0.217406
Training data	BAY	-0.179907	-0.333132
Training data	BAY	-0.406569	-0.38263
Training data	BAY	-0.353332	-0.272518
Training data	BAY	-0.125285	-0.118127
Training data	BAY	0.173451	0.0478345
Training data	BAY	0.0692529	-0.132898
Training data	BAY	-0.408392	-0.266872
Training data	BAY	-0.378936	-0.413699
Training data	BAY	-0.254968	-0.294643
Training data	BAY	-0.363936	-0.185893
Training data	BAY	-0.079038	-0.277419
Training data	BAY	-0.117786	-0.168189
Training data	BAY	0.0975728	-0.165023
Training data	BAY	0.150554	0.0509564
Training data	BAY	0.0201764	0.0896738
Training data	BAY	0.27137	0.047773
Training data	BAY	-0.0563429	-0.037503
Training data	BAY	0.0498405	-0.0659134
Training data	BAY	-0.424812	0.0818551
Training data	BAY	-0.239388	-0.00432155
Training data	BAY	0.0983285	0.0667227
Training data	BAY	0.151911	-0.000602893
Training data	BAY	0.13236	-0.0111952
Training data	BAY	-0.0476053	-0.114484
Training data	BAY	0.100192	-0.0830511
Training data	BAY	-0.0588525	0.00344515
Training data	BAY	-0.162432	-0.0197006
Training data	BAY	-0.0258102	0.129629
Training data	BAY	-0.221781	-0.0842636
Training data	BAY	-0.36455	-0.0982862
Training data	BAY	-0.354059	-0.244103
Training data	BAY	-0.536367	-0.0795541
Training data	BAY	-0.0971537	-0.0322608
Training data	BAY	0.0023531	-0.00887463
Training data	BAY	0.060359	0.00697831
Training data	BAY	-0.492661	-0.197902
Training data	BAY	-0.181959	-0.600614
Training data	BAY	-0.765651	-0.716075
Training data	BAY	-0.979733	-0.712039
Training data	BAY	-0.743717	-0.700446
Training data	BAY	-0.728586	-0.688382
Training data	BAY	-0.795371	-0.664378
Training data	BAY	-0.827985	-0.529783
Training data	BAY	-0.800686	-0.411912
Training data	BAY	-0.50335	-0.397688
Training data	BAY	-0.956477	-0.516302
Training data	BAY	-0.840283	-0.731924
Training data	BAY	-0.676392	-0.809732
Training data	BAY	-0.700885	-0.679709
Training data	BAY	-0.538513	-0.499142
Training data	BAY	-0.785107	-0.70989
Training data	BAY	-0.372278	-0.678559
Training data	BAY	-0.366842	-0.557794
Training data	BAY	-0.975295	-0.709594
Training data	BAY	-0.554653	-0.713201
Training data	BAY	-0.88449	-0.477625
Training data	BAY	-0.279191	-0.338573
Training data	BAY	-0.931784	-0.564942
Training data	BAY	-0.324185	-0.226863
Training data	BAY	-0.330001	-0.302942
Training data	BAY	-0.585554	-0.24943
Training data	BAY	-0.290775	-0.253892
Training data	BAY	-0.200959	-0.1831
Training data	BAY	-0.2743	-0.190414
Training data	BAY	-0.301021	-0.255713
Training data	BAY	-0.27223	-0.208844
Training data	BAY	-0.2194	-0.18549
Training data	BAY	-0.308944	-0.27931
Training data	BAY	-0.106643	-0.200662
Training data	BAY	-0.380909	-0.27564
Training data	BAY	-0.316368	-0.216879
Training data	BAY	-0.471401	-0.306771
Training data	BAY	-0.231772	-0.2958
Training data	BAY	-0.294306	-0.219399
Training data	BAY	0.0222289	-0.196204
Training data	BAY	-0.0620353	-0.291585
Training data	BAY	0.0195053	-0.185408
Training data	BAY	-0.29434	-0.142261
Training data	BAY	-0.567643	-0.221975
Training data	BAY	0.0500674	-0.183101
Training data	BAY	-0.17671	-0.129667
Training data	BAY	-0.335749	-0.0446017
Training data	BAY	-0.0178847	-0.224387
Training data	BAY	0.108095	-0.0153714
Training data	BAY	-0.266205	-0.159672
Training data	BAY	-0.0624011	0.0348335
Training data	BAY	0.0215378	-0.0143693
Training data	BAY	-0.215832	-0.0305611
Training data	BAY	-0.312079	0.113547
Training data	BAY	-0.181361	-0.0526946
Training data	BAY	-0.0859163	-0.000779898
Training data	BAY	-0.493267	-0.0316286
Training data	BAY	-0.725561	-0.0305677
Training data	BAY	-0.363169	-0.0514425
Training data	BAY	-0.377094	-0.129325
Training data	BAY	-0.405974	-0.331064
Training data	BAY	-0.20517	-0.153339
Training data	BAY	-0.417215	-0.0885566
Training data	BAY	-0.402015	-0.0381342
Training data	BAY	-0.683783	-0.546557
Training data	BAY	-0.702224	-0.512327
Training data	BAY	-0.708014	-0.598465
Training data	BAY	-0.485638	-0.645941
Training data	BAY	-0.583485	-0.626655
Training data	HAI	0.579345	0.321371
Training data	HAI	0.35093	0.294429
Training data	HAI	0.346086	0.363589
Training data	HAI	0.369541	0.29428
Training data	HAI	0.384886	0.344341
Training data	HAI	-0.0177723	0.412184
Training data	HAI	0.13782	0.542078
Training data	HAI	0.330162	0.274069
Training data	HAI	0.365062	0.313471
Training data	HAI	0.390968	0.310969
Training data	HAI	0.214297	0.382505
Training data	HAI	0.365026	0.277037
Training data	HAI	0.598945	0.489366
Training data	HAI	0.318881	0.370229
Training data	HAI	0.667775	0.362187
Training data	HAI	0.251018	0.375872
Training data	HAI	0.376969	0.423101
Training data	HAI	0.426264	0.355319
Training data	HAI	0.597127	0.41461
Training data	HAI	0.369126	0.281201
Training data	HAI	-0.210196	-0.125657
Training data	HAI	0.26711	0.418706
Training data	HAI	0.321189	0.413131
Training data	HAI	0.469875	0.426886
Training data	HAI	0.326016	0.457475
Training data	HAI	0.296309	0.39952
Training data	HAI	0.177885	0.36565
Training data	HAI	0.0979032	0.279392
Training data	HAI	0.295764	0.343038
Training data	HAI	0.388193	0.44355
Training data	HAI	0.256866	0.46059
Training data	HAI	0.206475	0.383859
Training data	HAI	0.478453	0.388912
Training data	HAI	0.306024	0.391595
Training data	HAI	0.258702	0.466828
Training data	HAI	0.328673	0.489921
Training data	HAI	0.433139	0.334832
Training data	HAI	0.47046	0.405807
Training data	HAI	0.414606	0.378954
Training data	HAI	0.366458	0.29404
Training data	HAI	0.306801	0.399124
Training data	HAI	0.628241	0.323722
Training data	HAI	0.495927	0.383227
Training data	HAI	0.408116	0.309667
Training data	HAI	0.373058	0.291548
Training data	HAI	0.517162	0.315324
Training data	HAI	0.0868217	-0.151472
Training data	HAI	0.014585	0.161834
Training data	HAI	0.0528821	-0.13894
Training data	HAI	0.106491	0.268897
Training data	SCH	-0.243718	0.157256
Training data	SCH	0.164979	0.0765473
Training data	SCH	0.573308	0.249985
Training data	SCH	0.681576	0.323797
Training data	SCH	0.191304	0.372672
Training data	SCH	0.692798	0.433048
Training data	SCH	0.230944	0.230537
Training data	SCH	0.480987	0.324439
Training data	SCH	0.240216	0.407991
Training data	SCH	0.193172	0.382766
Training data	SCH	0.25243	0.429855
Training data	SCH	0.273735	0.400361
Training data	SCH	0.429447	0.479481
Training data	SCH	0.618163	0.467759
Training data	SCH	0.561536	0.29075
Training data	SCH	0.550088	0.309391
Training data	SCH	0.459688	0.404934
Training data	SCH	0.926201	0.636094
Training data	SCH	0.264809	0.416052
Training data	SCH	0.422016	0.382139
Training data	SCH	-0.475422	-0.336508
Training data	SCH	0.274691	-0.0946668
Training data	SCH	-0.230716	-0.190212
Training data	SCH	0.00225202	0.275748
Training data	SCH	0.736904	0.567001
Training data	SCH	0.357649	0.324788
Training data	SCH	0.338171	0.440337
Training data	SCH	0.51257	0.413485
Training data	SCH	0.577257	0.270958
Training data	SCH	-0.680603	-0.30463
Training data	SCH	-0.313758	-0.368021
Training data	SCH	-0.468207	-0.403898
Training data	SCH	0.057423	-0.223629
Training data	SCH	-0.372587	-0.431598
Training data	SCH	-1.09226	-0.367611
Training data	SCH	0.064713	-0.0127378
Training data	SCH	0.191536	0.04547
Training data	SCH	0.428541	0.0212628
Training data	SCH	0.0574306	-0.0832883
Training data	SCH	0.229281	-0.156586
Training data	SCH	0.341854	0.0159775
Training data	SCH	0.806021	0.335805
Training data	SCH	0.537745	0.565718
Training data	SCH	0.388908	0.437035
Training data	SCH	0.742976	0.490811
Training data	SCH	0.408065	0.300946
Training data	SCH	0.419652	0.335936
Training data	SCH	0.483794	0.527521
Training data	SCH	0.228777	0.564178
Training data	SCH	0.334187	0.377483
Training data	STE	0.458962	0.557566
Training data	STE	0.659658	0.471307
Training data	STE	0.435291	0.0086424
Training data	STE	0.81896	0.36586
Training data	STE	0.512821	0.225174
Training data	STE	0.392841	0.32975
Training data	STE	0.320805	0.341765
Training data	STE	0.443293	0.453111
Training data	STE	0.416363	0.425169
Training data	STE	0.427907	0.408434
Training data	STE	0.565774	0.494273
Training data	STE	0.389667	0.474258
Training data	STE	0.181818	0.0983335
Training data	STE	0.591415	0.47844
Training data	STE	0.675282	0.334058
Training data	STE	0.822881	0.250386
Training data	STE	0.455096	0.212463
Training data	STE	0.568577	0.390774
Training data	STE	0.646516	0.4038
Training data	STE	0.480368	0.454192
Training data	STE	0.557578	0.363962
Training data	STE	0.685691	0.4159
Training data	STE	0.430719	0.45868
Training data	STE	0.434827	0.485777
Training data	STE	0.479815	0.532824
Training data	STE	0.545289	0.446087
Training data	STE	0.398505	0.51649
Training data	STE	0.513101	0.3942
Training data	STE	0.457308	0.518908
Training data	STE	0.39531	0.311253
Training data	STE	0.455118	0.385707
Training data	STE	0.728542	0.334807
Training data	STE	0.298089	0.427912
Training data	STE	0.691855	0.511423
Training data	STE	0.366492	0.347639
Training data	STE	0.326684	0.399421
Training data	STE	0.427274	0.454233
Training data	STE	0.393373	0.457147
Training data	STE	0.599657	0.602261
Training data	STE	0.54181	0.521244
Training data	STE	0.453458	0.41809
Training data	STE	0.423144	0.306465
Training data	STE	0.489269	0.501605
Training data	STE	0.359811	0.36299
Training data	STE	0.442685	0.522853
Training data	STE	0.41979	0.443793
Training data	STE	0.814958	0.338353
Training data	STE	0.613027	0.389786
Training data	STE	0.289342	0.381427
Training data	STE	0.652743	0.462881
Training data	STE	0.682047	0.402539
Training data	STE	0.498056	0.479923
Training data	STE	0.770161	0.359485
Training data	STE	0.341099	0.511868
Training data	STE	0.390047	0.35589
Training data	STE	0.360014	0.438347
Training data	STE	0.462289	0.402183
Training data	STE	0.606089	0.382861
Training data	STE	0.310079	0.471916
Training data	STE	0.534514	0.261047
Training data	STE	0.772509	0.458829
Training data	STE	0.481996	0.486248
Training data	STE	0.386583	0.447595
Training data	STE	0.297375	0.451532
Training data	STE	0.31922	0.549731
Training data	STE	0.481697	0.47306
Training data	STE	0.618726	0.509562
Training data	STE	0.483716	0.451107
Training data	STE	0.790639	0.448239
Validation data	Bavarian Forest	-0.240955	-0.314782
Validation data	Bavarian Forest	0.0978263	-0.333761
Validation data	Bavarian Forest	-0.916818	-0.579523
Validation data	Bavarian Forest	-0.630724	-0.513545
Validation data	Bavarian Forest	-0.253389	-0.504783
Validation data	Bavarian Forest	0.0750593	0.0426986
Validation data	Bavarian Forest	0.15423	0.0253188
Validation data	Bavarian Forest	0.287384	-0.178415
Validation data	Bavarian Forest	0.00408717	-0.0508325
Validation data	Bavarian Forest	0.215579	-0.123031
Validation data	Bavarian Forest	0.199845	0.265453
Validation data	Bavarian Forest	0.440615	0.0851873
Validation data	Bavarian Forest	0.319716	0.0730071
Validation data	Bavarian Forest	0.245144	0.206241
Validation data	Bavarian Forest	0.37821	-0.184265
Validation data	Bavarian Forest	0.341251	-0.098909
Validation data	Bavarian Forest	0.149695	-0.0728344
Validation data	Bavarian Forest	0.26142	0.30611
Validation data	Bavarian Forest	0.0925072	-0.12564
Validation data	Bavarian Forest	0.434883	-0.0423804
Validation data	Bavarian Forest	0.321058	0.0744495
Validation data	Bavarian Forest	0.437493	0.088098
Validation data	Bavarian Forest	0.391675	0.135765
Validation data	Bavarian Forest	-0.0641101	-0.131304
Validation data	Bavarian Forest	0.0694495	-0.181287
Validation data	Bavarian Forest	0.645659	0.15261
Validation data	Bavarian Forest	0.299953	0.0924056
Validation data	Bavarian Forest	0.273386	0.045717
Validation data	Bavarian Forest	0.167618	0.0687462
Validation data	Berchtesgaden	-0.388805	-0.319718
Validation data	Berchtesgaden	-0.379687	-0.150467
Validation data	Berchtesgaden	-0.49896	-0.429451
Validation data	Berchtesgaden	-0.357283	-0.200784
Validation data	Berchtesgaden	-0.857092	-0.112346
Validation data	Berchtesgaden	-0.460085	-0.354072
Validation data	Berchtesgaden	-0.496508	-0.360388
Validation data	Berchtesgaden	-0.497144	-0.106791
Validation data	Berchtesgaden	-0.354088	-0.251852
Validation data	Berchtesgaden	-0.638126	-0.476636
Validation data	Berchtesgaden	-0.170636	-0.0338864
Validation data	Berchtesgaden	-0.460225	-0.383381
Validation data	Berchtesgaden	-0.434902	-0.237244
Validation data	Berchtesgaden	-0.600154	0.104135
Validation data	Berchtesgaden	-0.412032	0.0830077
Validation data	Brandenburg	0.459849	-0.538857
Validation data	Brandenburg	0.418255	-0.14448
Validation data	Brandenburg	0.210972	-0.267267
Validation data	Brandenburg	0.404608	-0.19299
Validation data	Brandenburg	0.188259	0.423567
Validation data	Brandenburg	0.0684993	-0.0660413
Validation data	Brandenburg	0.207745	0.0476772
Validation data	Brandenburg	0.298364	0.217436
Validation data	Brandenburg	0.274764	0.338732
Validation data	Brandenburg	0.233004	-0.181187
Validation data	Brandenburg	0.0548234	0.0689717
Validation data	Brandenburg	0.901085	-0.249925
Validation data	Brandenburg	-0.132795	-0.0220891
Validation data	Brandenburg	0.570205	-0.0412
Validation data	Brandenburg	0.473378	-0.18025
Validation data	Rhoen	-0.15931	-0.227831
Validation data	Rhoen	0.00819253	-0.242689
Validation data	Rhoen	0.0298193	0.2558
Validation data	Rhoen	-0.060011	0.055197
Validation data	Rhoen	1.0645	0.523679
Validation data	Rhoen	0.377646	0.443547
Validation data	Rhoen	0.711766	0.393264
Validation data	Rhoen	1.75427	0.459664
Validation data	Rhoen	0.762588	0.586003
Validation data	Rhoen	0.403284	0.346176
Validation data	Rhoen	-0.136392	0.0756373
Validation data	Rhoen	0.450489	0.139168
Validation data	Rhoen	1.07806	0.285184

## Sheet: Fig 4b; Fig S19b
Category	Region	Observed_value	Fitted_value
Training data	ALB	-0.488144	-0.608411
Training data	ALB	-0.470018	-0.542069
Training data	ALB	-0.302526	-0.435376
Training data	ALB	-1.0934	-0.403477
Training data	ALB	-0.569186	-0.497917
Training data	ALB	-1.32636	-0.557892
Training data	ALB	-0.220665	-0.4307
Training data	ALB	-0.979803	-0.302406
Training data	ALB	-0.444711	-0.40056
Training data	ALB	-0.0196931	0.280362
Training data	ALB	-0.567627	-0.297901
Training data	ALB	0.0535461	0.278699
Training data	ALB	0.147161	0.294361
Training data	ALB	-0.122026	0.244531
Training data	ALB	-0.0811265	0.259287
Training data	ALB	-0.404836	-0.487169
Training data	ALB	-0.926447	-0.202955
Training data	ALB	-1.13947	-0.272698
Training data	ALB	-0.75062	-0.513258
Training data	ALB	-0.555277	-0.327803
Training data	ALB	0.0574961	-0.593429
Training data	ALB	-0.447341	-0.516431
Training data	ALB	-0.313482	-0.663478
Training data	ALB	-0.358751	-0.49472
Training data	ALB	-0.579722	-0.595108
Training data	ALB	-0.220394	-0.339259
Training data	ALB	-0.280172	-0.171423
Training data	ALB	-0.218935	0.0392767
Training data	ALB	-0.303461	-0.247502
Training data	ALB	-0.405322	-0.562535
Training data	ALB	-0.139316	-0.359731
Training data	ALB	0.327675	0.303425
Training data	ALB	-0.226854	0.403321
Training data	ALB	0.0950197	0.277283
Training data	ALB	-0.253365	-0.400756
Training data	ALB	-1.18388	-0.387875
Training data	ALB	-0.251454	-0.436469
Training data	ALB	-0.387999	-0.0927624
Training data	ALB	-0.220876	-0.201917
Training data	ALB	-0.104147	-0.431898
Training data	ALB	0.0971147	0.302391
Training data	ALB	0.115863	0.42098
Training data	ALB	0.018899	0.409851
Training data	ALB	0.152702	0.261569
Training data	ALB	-0.296909	0.338152
Training data	ALB	-0.25571	-0.452113
Training data	ALB	-0.88839	-0.403341
Training data	ALB	-0.296725	-0.393949
Training data	ALB	-0.588592	-0.337604
Training data	ALB	-0.444045	-0.68765
Training data	BAY	0.379769	0.405571
Training data	BAY	0.29193	0.241751
Training data	BAY	0.443785	0.30201
Training data	BAY	0.456856	0.412197
Training data	BAY	0.446211	0.429459
Training data	BAY	0.202253	0.373906
Training data	BAY	0.0429974	0.353947
Training data	BAY	0.222885	0.32283
Training data	BAY	-0.0867339	0.17354
Training data	BAY	0.019404	0.215337
Training data	BAY	0.12766	0.208917
Training data	BAY	0.157279	0.220996
Training data	BAY	0.122279	0.445004
Training data	BAY	0.224708	0.312427
Training data	BAY	0.307502	0.348232
Training data	BAY	-0.0796595	0.342619
Training data	BAY	0.162357	0.32664
Training data	BAY	0.181779	0.302185
Training data	BAY	-0.248635	0.112221
Training data	BAY	-0.0307564	0.0043047
Training data	BAY	-0.0823353	-0.00390868
Training data	BAY	-0.0480542	0.0671853
Training data	BAY	-0.0253159	0.267227
Training data	BAY	0.245402	0.325428
Training data	BAY	0.2906	0.292633
Training data	BAY	-0.0221229	0.215972
Training data	BAY	0.366496	0.375032
Training data	BAY	0.398581	0.359617
Training data	BAY	0.455072	0.191407
Training data	BAY	0.499087	0.515267
Training data	BAY	0.484763	0.503795
Training data	BAY	0.445263	0.477476
Training data	BAY	0.36879	0.294283
Training data	BAY	0.52215	0.41105
Training data	BAY	0.670935	0.434237
Training data	BAY	0.734875	0.436483
Training data	BAY	0.794168	0.699301
Training data	BAY	0.802551	0.841429
Training data	BAY	0.660815	0.409398
Training data	BAY	0.917349	0.611042
Training data	BAY	0.896804	0.706492
Training data	BAY	0.979415	0.97263
Training data	BAY	0.589134	0.459063
Training data	BAY	0.617047	0.508471
Training data	BAY	0.380129	0.430921
Training data	BAY	0.342102	0.346885
Training data	BAY	0.501331	-0.163847
Training data	BAY	0.0344937	-0.208336
Training data	BAY	0.358856	0.190669
Training data	BAY	0.414721	0.188138
Training data	BAY	0.703982	0.511382
Training data	BAY	0.521356	0.498632
Training data	BAY	0.64479	0.479497
Training data	BAY	0.536155	0.452232
Training data	BAY	0.32655	0.43857
Training data	BAY	0.282503	0.039389
Training data	BAY	0.272176	0.331797
Training data	BAY	0.750627	0.232562
Training data	BAY	0.199348	0.500428
Training data	BAY	0.410509	0.396485
Training data	BAY	0.408286	0.416581
Training data	BAY	0.392109	0.11172
Training data	BAY	0.523632	0.341656
Training data	BAY	0.570788	0.414784
Training data	BAY	0.639344	0.54488
Training data	BAY	0.701501	0.481426
Training data	BAY	0.649652	0.598772
Training data	BAY	0.671372	0.456058
Training data	BAY	0.705992	0.837118
Training data	BAY	0.802609	0.738523
Training data	BAY	0.828232	0.851576
Training data	BAY	0.808819	0.658615
Training data	BAY	0.701212	0.908871
Training data	BAY	0.450812	0.18452
Training data	BAY	0.270975	0.0294881
Training data	BAY	0.172236	0.23778
Training data	BAY	0.668788	0.380878
Training data	BAY	0.436458	0.386068
Training data	BAY	0.265765	-0.0432732
Training data	BAY	0.20403	0.222472
Training data	BAY	0.218203	0.196816
Training data	BAY	0.419114	0.0587467
Training data	BAY	0.716658	0.15214
Training data	BAY	0.400098	0.0828143
Training data	BAY	0.195742	0.188118
Training data	BAY	0.414453	0.106982
Training data	BAY	0.418518	0.203222
Training data	BAY	0.472069	0.110536
Training data	BAY	0.688886	0.202069
Training data	BAY	0.365163	-0.162625
Training data	BAY	0.561201	0.276088
Training data	BAY	0.690321	0.35417
Training data	BAY	0.540124	0.528272
Training data	BAY	0.417845	0.272384
Training data	BAY	0.438375	0.278546
Training data	BAY	0.458521	0.235872
Training data	BAY	0.454998	0.189522
Training data	BAY	0.709933	0.449028
Training data	BAY	0.666724	0.760401
Training data	BAY	0.840325	0.888135
Training data	BAY	0.764717	0.884623
Training data	BAY	0.921517	0.89564
Training data	BAY	0.991819	0.639703
Training data	BAY	0.632481	0.516767
Training data	BAY	0.753657	0.693323
Training data	BAY	0.76271	0.801162
Training data	BAY	0.905432	0.845373
Training data	BAY	0.732595	0.718957
Training data	BAY	0.959564	0.79599
Training data	BAY	0.816894	0.85669
Training data	BAY	0.792661	0.638
Training data	BAY	0.630189	0.475483
Training data	BAY	0.547709	0.410865
Training data	BAY	0.296583	0.370211
Training data	BAY	0.638164	0.311133
Training data	BAY	0.348042	0.327858
Training data	BAY	0.343741	0.384779
Training data	BAY	0.439933	0.322556
Training data	BAY	0.418429	0.375221
Training data	BAY	0.421998	0.407406
Training data	BAY	0.456116	0.418929
Training data	BAY	0.270564	0.353589
Training data	BAY	0.338591	0.291015
Training data	BAY	0.23039	0.258368
Training data	BAY	0.193359	0.121572
Training data	BAY	0.173384	0.368326
Training data	BAY	0.101405	0.0968637
Training data	BAY	0.488097	0.299439
Training data	BAY	0.29508	0.0756441
Training data	BAY	0.501533	0.0888014
Training data	BAY	0.317161	0.154654
Training data	BAY	0.495932	-0.0313433
Training data	BAY	0.375457	0.301838
Training data	BAY	0.422094	0.0938685
Training data	BAY	0.303322	0.14621
Training data	BAY	0.20625	0.0699631
Training data	BAY	0.442813	0.208118
Training data	BAY	0.496711	0.225083
Training data	BAY	0.408358	0.284284
Training data	BAY	0.882051	0.765211
Training data	BAY	0.832835	0.643042
Training data	BAY	0.770012	0.702747
Training data	BAY	0.741563	0.810786
Training data	BAY	0.782892	0.817008
Training data	BAY	0.824684	0.750392
Training data	HAI	-0.419655	-0.530521
Training data	HAI	-1.07417	-0.45965
Training data	HAI	-1.1156	-0.551905
Training data	HAI	-0.69248	-0.479933
Training data	HAI	-0.746011	-0.510121
Training data	HAI	-0.453038	-0.446179
Training data	HAI	-0.232307	-0.649544
Training data	HAI	-0.215719	-0.506201
Training data	HAI	-0.659384	-0.564384
Training data	HAI	-1.01236	-0.467682
Training data	HAI	-1.05407	-0.661446
Training data	HAI	-1.09152	-0.537824
Training data	HAI	-0.517574	-0.48568
Training data	HAI	-0.499878	-0.50379
Training data	HAI	-0.564985	-0.570165
Training data	HAI	-0.341308	-0.521997
Training data	HAI	-0.541725	-0.464076
Training data	HAI	-0.92059	-0.57317
Training data	HAI	-0.571356	-0.65103
Training data	HAI	-0.773935	-0.585869
Training data	HAI	-0.00331789	0.184444
Training data	HAI	-0.73745	-0.576778
Training data	HAI	-0.926715	-0.592091
Training data	HAI	-0.403329	-0.535038
Training data	HAI	-0.614663	-0.609213
Training data	HAI	-0.633649	-0.560337
Training data	HAI	-0.278282	-0.526827
Training data	HAI	-0.561264	-0.370986
Training data	HAI	-0.775521	-0.626087
Training data	HAI	-0.108169	-0.497238
Training data	HAI	-0.804441	-0.484851
Training data	HAI	-1.08847	-0.575141
Training data	HAI	-0.781942	-0.443752
Training data	HAI	-0.859009	-0.515412
Training data	HAI	-0.384452	-0.547219
Training data	HAI	-0.778541	-0.646286
Training data	HAI	-0.911278	-0.539879
Training data	HAI	-0.490241	-0.602454
Training data	HAI	-0.311775	-0.511939
Training data	HAI	-0.996508	-0.470269
Training data	HAI	-0.615127	-0.519472
Training data	HAI	0.0342438	-0.457281
Training data	HAI	-0.584933	-0.51857
Training data	HAI	-0.537334	-0.620632
Training data	HAI	-0.517475	-0.485308
Training data	HAI	-0.0487137	0.162295
Training data	HAI	-0.365251	0.0841214
Training data	HAI	0.140661	0.18025
Training data	HAI	-0.673993	-0.455824
Training data	SCH	-0.289869	-0.297462
Training data	SCH	-0.0741743	0.0569788
Training data	SCH	-0.490955	-0.44773
Training data	SCH	-0.536301	-0.486918
Training data	SCH	-0.226985	-0.500962
Training data	SCH	-0.474715	-0.462441
Training data	SCH	-0.361726	-0.253848
Training data	SCH	-0.592387	-0.406844
Training data	SCH	-0.497175	-0.646222
Training data	SCH	-0.35707	-0.418542
Training data	SCH	-0.735294	-0.485084
Training data	SCH	-0.421033	-0.509243
Training data	SCH	-0.452933	-0.471417
Training data	SCH	-0.69442	-0.506954
Training data	SCH	-0.523812	-0.295034
Training data	SCH	-0.42799	-0.299006
Training data	SCH	-0.552875	-0.402582
Training data	SCH	-0.319228	-0.554673
Training data	SCH	-0.378437	-0.514818
Training data	SCH	-0.507386	-0.266396
Training data	SCH	-0.0489971	-0.255943
Training data	SCH	-0.138598	-0.151575
Training data	SCH	-0.0987559	-0.139803
Training data	SCH	-0.295459	-0.536228
Training data	SCH	-0.43621	-0.514142
Training data	SCH	-0.482637	-0.395688
Training data	SCH	-0.37688	-0.439881
Training data	SCH	-0.434107	-0.515358
Training data	SCH	-0.581699	-0.343768
Training data	SCH	-0.0197637	-0.108336
Training data	SCH	-0.136708	-0.0609873
Training data	SCH	-0.266166	-0.0791876
Training data	SCH	-0.187113	-0.161027
Training data	SCH	-0.287942	-0.112172
Training data	SCH	-0.311064	-0.142929
Training data	SCH	-0.112823	-0.0617723
Training data	SCH	-0.262626	-0.314413
Training data	SCH	-0.30217	-0.244487
Training data	SCH	-0.0170816	0.00291365
Training data	SCH	-0.217525	-0.00416904
Training data	SCH	-0.243804	-0.1741
Training data	SCH	-0.411156	-0.174657
Training data	SCH	-0.499888	-0.607446
Training data	SCH	-0.623025	-0.509192
Training data	SCH	-0.397895	-0.576352
Training data	SCH	-0.398339	-0.299451
Training data	SCH	-0.558159	-0.467058
Training data	SCH	-0.533767	-0.570037
Training data	SCH	-0.858237	-0.646455
Training data	SCH	-0.334863	-0.600241
Training data	STE	-0.364959	-0.574449
Training data	STE	-0.350811	-0.492959
Training data	STE	-0.503823	0.0807888
Training data	STE	0.160394	-0.332306
Training data	STE	-0.796008	-0.223822
Training data	STE	-0.640622	-0.369877
Training data	STE	-0.170063	-0.402226
Training data	STE	-0.318745	-0.410856
Training data	STE	-0.260076	-0.528103
Training data	STE	-0.395315	-0.486092
Training data	STE	-0.71823	-0.531331
Training data	STE	-0.157002	-0.440339
Training data	STE	-0.143438	-0.0195114
Training data	STE	-0.302874	-0.500752
Training data	STE	-0.374039	-0.369974
Training data	STE	-0.604271	-0.101664
Training data	STE	-0.217208	-0.151964
Training data	STE	-0.0787577	-0.416526
Training data	STE	-0.342199	-0.390302
Training data	STE	-0.154682	-0.499932
Training data	STE	-0.510206	-0.423498
Training data	STE	-0.626355	-0.407346
Training data	STE	-0.0706407	-0.443191
Training data	STE	-0.390341	-0.5391
Training data	STE	-0.313501	-0.578447
Training data	STE	-0.539921	-0.389574
Training data	STE	-0.223086	-0.514235
Training data	STE	-1.00603	-0.374688
Training data	STE	-0.868543	-0.52998
Training data	STE	-0.181322	-0.35324
Training data	STE	-0.348254	-0.327183
Training data	STE	-0.250719	-0.352276
Training data	STE	-0.283809	-0.431289
Training data	STE	-0.631541	-0.560529
Training data	STE	-0.516211	-0.343969
Training data	STE	-0.0537165	-0.378613
Training data	STE	-0.306979	-0.432637
Training data	STE	-0.51912	-0.436092
Training data	STE	-0.174186	-0.527959
Training data	STE	-0.329795	-0.555843
Training data	STE	-0.793634	-0.350448
Training data	STE	-0.0912197	-0.366877
Training data	STE	-0.369771	-0.489674
Training data	STE	-0.726553	-0.349103
Training data	STE	-0.597275	-0.478348
Training data	STE	-0.159937	-0.517583
Training data	STE	-0.307977	-0.230964
Training data	STE	-0.54942	-0.363556
Training data	STE	-0.206272	-0.295179
Training data	STE	-0.235104	-0.513111
Training data	STE	-0.429611	-0.316897
Training data	STE	-0.407139	-0.530387
Training data	STE	-0.452491	-0.285596
Training data	STE	-0.39013	-0.493459
Training data	STE	-0.100511	-0.44338
Training data	STE	-0.33277	-0.465049
Training data	STE	-0.236011	-0.408295
Training data	STE	0.0518061	-0.334873
Training data	STE	-0.830727	-0.545044
Training data	STE	-0.292931	-0.218124
Training data	STE	-0.254342	-0.471211
Training data	STE	-0.208702	-0.458961
Training data	STE	-0.685971	-0.387489
Training data	STE	-0.485417	-0.395782
Training data	STE	-0.458592	-0.59656
Training data	STE	-0.27918	-0.48185
Training data	STE	-0.715923	-0.475998
Training data	STE	-0.435989	-0.460546
Training data	STE	-0.042983	-0.363598
Validation data	Bavarian Forest	0.30654	0.428557
Validation data	Bavarian Forest	0.470202	0.527488
Validation data	Bavarian Forest	0.780573	0.620929
Validation data	Bavarian Forest	0.775321	0.739897
Validation data	Bavarian Forest	0.794868	0.437713
Validation data	Bavarian Forest	0.744091	0.621724
Validation data	Bavarian Forest	0.822009	0.142116
Validation data	Bavarian Forest	0.406155	0.178208
Validation data	Bavarian Forest	0.498807	0.382828
Validation data	Bavarian Forest	-0.140183	0.22056
Validation data	Bavarian Forest	-0.0452526	0.294625
Validation data	Bavarian Forest	-0.101145	-0.325052
Validation data	Bavarian Forest	0.0831484	-0.0718258
Validation data	Bavarian Forest	-0.269313	-0.0672523
Validation data	Bavarian Forest	0.177638	-0.283858
Validation data	Bavarian Forest	-0.0172701	0.345527
Validation data	Bavarian Forest	-0.176799	0.281745
Validation data	Bavarian Forest	0.101175	0.185242
Validation data	Bavarian Forest	-0.0298622	-0.229774
Validation data	Bavarian Forest	-0.0692089	0.209206
Validation data	Bavarian Forest	-0.155737	0.158679
Validation data	Bavarian Forest	-0.991745	0.0181387
Validation data	Bavarian Forest	-0.492454	0.0718652
Validation data	Bavarian Forest	-0.263539	-0.13122
Validation data	Bavarian Forest	0.0830373	0.238339
Validation data	Bavarian Forest	0.212649	0.322363
Validation data	Bavarian Forest	0.0163997	-0.105381
Validation data	Bavarian Forest	0.489521	0.0398692
Validation data	Bavarian Forest	-0.208737	0.0709671
Validation data	Bavarian Forest	-0.152625	0.0268402
Validation data	DBU Flaechen	-0.136777	-0.0676796
Validation data	DBU Flaechen	-0.0521616	-0.342746
Validation data	DBU Flaechen	-0.110409	-0.064695
Validation data	DBU Flaechen	-0.20117	-0.49217
Validation data	DBU Flaechen	-0.21099	-0.523326
Validation data	DBU Flaechen	-0.108321	-0.360844
Validation data	DBU Flaechen	-0.0756545	-0.231142
Validation data	DBU Flaechen	-0.0372635	-0.241464
Validation data	DBU Flaechen	0.0634075	-0.108743
Validation data	DBU Flaechen	-0.147847	-0.506086
Validation data	DBU Flaechen	0.0535709	-0.00305804
Validation data	DBU Flaechen	-0.0564597	-0.123387
Validation data	DBU Flaechen	-0.2205	-0.0157658
Validation data	DBU Flaechen	-0.248753	-0.238443
Validation data	DBU Flaechen	-0.269135	-0.410045
Validation data	DBU Flaechen	-0.00993668	-0.0850774
Validation data	DBU Flaechen	-0.109442	-0.474099
Validation data	DBU Flaechen	-0.0374248	0.566924
Validation data	DBU Flaechen	0.123092	-0.013524
Validation data	DBU Flaechen	-0.220629	-0.34079
Validation data	DBU Flaechen	-0.0299077	0.0224646
Validation data	DBU Flaechen	0.0214989	-0.0324197
Validation data	DBU Flaechen	-0.0497762	-0.120916
Validation data	DBU Flaechen	0.142409	-0.124576
Validation data	DBU Flaechen	-0.0131435	0.235122
Validation data	NPBerchtesgaden	0.678401	0.592018
Validation data	NPBerchtesgaden	0.655193	0.557844
Validation data	NPBerchtesgaden	0.344047	0.286565
Validation data	NPBerchtesgaden	0.47148	1.0577
Validation data	NPBerchtesgaden	0.659821	0.463904
Validation data	NPBerchtesgaden	0.623308	0.273822
Validation data	NPBerchtesgaden	0.41961	0.466677
Validation data	NPBerchtesgaden	0.424059	1.24013
Validation data	NPBerchtesgaden	0.205055	0.545631
Validation data	NPBerchtesgaden	0.642857	0.561614
Validation data	NPBerchtesgaden	0.569817	0.392932
Validation data	NPBerchtesgaden	0.585842	0.557496
Validation data	NPBerchtesgaden	0.669169	0.79397
Validation data	NPBerchtesgaden	0.245862	0.547988
Validation data	NPBerchtesgaden	0.489171	0.581792
Validation data	NPBerchtesgaden	0.796616	0.307546
Validation data	Rhoen	0.16629	-0.309942
Validation data	Rhoen	0.0962342	-0.389969
Validation data	Rhoen	0.389802	0.382377
Validation data	Rhoen	0.443192	0.320821
Validation data	Rhoen	-0.132334	-0.258439
Validation data	Rhoen	-0.0246618	0.0473091
Validation data	Rhoen	-0.209915	-0.488367
Validation data	Rhoen	-0.131445	-0.480622
Validation data	Rhoen	-0.230731	-0.353012
Validation data	Rhoen	-0.0748196	-0.527633
Validation data	Rhoen	0.0354588	-0.0831631
Validation data	Rhoen	0.0303291	-0.102916
Validation data	Rhoen	0.0365423	-0.55706
Validation data	Rhoen	-0.0624041	-0.506309
Validation data	Rhoen	-0.244517	-0.5268
Validation data	Rhoen	-0.0804727	-0.321963
Validation data	Rhoen	-0.0806097	-0.0191379
Validation data	Rhoen	-0.120567	-0.0145666
Validation data	Rhoen	-0.0158061	-0.112182
Validation data	Rhoen	-0.0260337	-0.082347

## Sheet: Fig S2
Category	Region	PC1	PC2
site	alb	-0.123035	-0.0371495
site	alb	-0.20119	0.0212296
site	alb	-0.11218	-0.185163
site	alb	0.284375	0.357177
site	alb	0.557066	0.150363
site	alb	0.570134	0.619767
site	alb	0.168248	-0.408594
site	alb	0.430251	-0.00832018
site	alb	0.452177	0.15405
site	alb	-0.0361822	0.168515
site	alb	-0.138355	-0.297145
site	alb	-0.248267	-0.200663
site	alb	0.00887394	0.0263417
site	alb	-0.0338503	-0.524688
site	alb	0.0773555	0.341016
site	alb	0.409551	0.127805
site	alb	0.379021	0.371298
site	alb	0.33688	-0.0236003
site	alb	0.400329	0.811587
site	alb	0.506587	0.990502
site	alb	0.265312	0.189999
site	alb	0.590968	0.463146
site	alb	0.391539	-0.176244
site	alb	0.328023	0.20895
site	alb	0.133602	0.321617
site	alb	0.0914346	-0.141792
site	alb	0.18634	0.109207
site	alb	0.413599	0.278011
site	alb	-0.0783785	-0.435669
site	alb	0.344948	0.338844
site	alb	-0.0699149	0.191674
site	alb	-0.302737	0.0171912
site	alb	-0.00993507	0.190297
site	alb	0.00706162	0.331584
site	alb	0.147171	0.319322
site	alb	0.211877	-0.369919
site	alb	0.261062	-0.456541
site	alb	0.401844	0.500777
site	alb	0.424364	0.0927357
site	alb	0.564487	0.685876
site	alb	0.618638	0.515815
site	alb	0.608537	0.773799
site	alb	0.617825	0.259735
site	alb	0.397439	-0.0168751
site	alb	0.300304	0.134821
site	alb	0.371891	0.0447727
site	alb	0.351573	0.299046
site	alb	0.45887	0.147403
site	alb	0.46192	0.364158
site	alb	0.338825	0.583684
site	bay	-0.581085	-0.173543
site	bay	0.18385	-0.011979
site	bay	-0.0484102	-0.976611
site	bay	-0.105593	-0.0976017
site	bay	-0.395924	-1.18546
site	bay	-0.220828	-0.489987
site	bay	-0.154822	-0.17274
site	bay	-0.914837	-0.404935
site	bay	0.0443742	-0.0812027
site	bay	-0.346686	-0.704805
site	bay	-0.216817	-0.475603
site	bay	0.210838	-0.0423177
site	bay	0.0765256	0.0841372
site	bay	0.0263712	-0.160929
site	bay	-0.245122	0.0790663
site	bay	-0.395244	-0.878654
site	bay	-0.0394485	-0.181057
site	bay	-0.73043	-0.791736
site	bay	-0.170866	-0.592936
site	bay	-0.00471621	-0.0361386
site	bay	0.0566523	0.00145266
site	bay	-0.422281	-0.382162
site	bay	-0.494356	0.271506
site	bay	0.0567775	0.0644263
site	bay	-0.0940155	0.219136
site	bay	-0.460771	0.0189614
site	bay	-0.734758	0.0765332
site	bay	-0.629322	0.0471397
site	bay	-0.867089	-0.775466
site	bay	-0.821378	-0.632072
site	bay	-0.231391	-0.505904
site	bay	-0.237434	-0.71645
site	bay	-0.00548839	-0.468984
site	bay	-0.466935	-0.907672
site	bay	-0.112986	-0.588871
site	bay	-0.163376	-0.144796
site	bay	-0.187585	-0.410237
site	bay	-0.0792786	-0.253015
site	bay	-0.493085	-0.729791
site	bay	-0.172135	-0.048774
site	bay	-0.0478147	0.0714714
site	bay	-0.444121	-0.60765
site	bay	-0.169234	-0.18928
site	bay	-0.128767	-0.249396
site	bay	0.0880124	-0.29313
site	bay	0.0170645	-0.0501557
site	bay	-0.117293	-0.11897
site	bay	-0.208047	-0.17239
site	bay	-0.312929	-0.0667101
site	bay	-0.440842	-0.768566
site	bay	-0.502213	-0.0194036
site	bay	-0.598274	-0.329316
site	bay	-1.0776	0.341567
site	bay	-1.06738	0.0173945
site	bay	-1.85174	1.54058
site	bay	-0.0379576	-0.669684
site	bay	0.0828889	-0.186249
site	bay	0.287154	-0.132743
site	bay	-0.0810355	-0.283296
site	bay	0.15889	-0.195844
site	bay	0.0623967	-0.135399
site	bay	0.000746099	-0.217454
site	bay	-0.463138	-0.772564
site	bay	-0.459857	-0.504566
site	bay	-0.230188	-0.537452
site	bay	0.0344485	-0.607749
site	bay	0.190845	-0.174142
site	bay	0.418535	0.288432
site	bay	-0.136381	-0.909609
site	bay	-0.734414	-0.329613
site	bay	-0.943554	-0.673968
site	bay	-0.484025	-0.342388
site	bay	-0.134826	-0.731822
site	bay	0.38533	0.181725
site	bay	-0.197081	-0.360999
site	bay	-0.0797138	-0.488714
site	bay	-0.451046	-1.26621
site	bay	0.277265	-0.519274
site	bay	0.335866	-0.226462
site	bay	0.310994	-0.109971
site	bay	-0.0502588	-0.528805
site	bay	-0.0288443	-0.651591
site	bay	0.246303	-0.145751
site	bay	0.257649	-0.0827341
site	bay	0.110782	-0.391836
site	bay	0.333505	-0.259051
site	bay	0.276552	-0.327239
site	bay	0.217096	-0.196396
site	bay	-0.00285167	-0.105275
site	bay	0.253266	-0.0186227
site	bay	0.291262	-0.109381
site	bay	0.145099	-0.330305
site	bay	0.39829	0.102616
site	bay	0.00243705	-0.697702
site	bay	-0.386913	-1.56067
site	bay	0.2616	0.211701
site	bay	-0.29655	-1.5137
site	bay	-0.214712	-1.037
site	bay	-0.173278	-0.934528
site	bay	-0.0863083	-0.682104
site	bay	-0.00412313	-0.107151
site	bay	-0.369237	-0.614611
site	bay	-1.17268	0.597659
site	bay	-1.48442	1.16351
site	bay	-1.63669	1.53847
site	bay	-2.10061	-0.212691
site	bay	-0.24426	-0.712559
site	bay	-1.77895	1.01418
site	bay	-1.76273	0.889967
site	bay	-0.972091	-0.05478
site	bay	-0.825636	0.133437
site	bay	-0.765129	-0.458896
site	bay	-1.20196	0.138494
site	bay	-1.75207	1.03943
site	bay	0.025619	-0.581332
site	bay	-1.72619	1.77309
site	bay	-1.63515	1.98503
site	bay	-1.2755	1.7145
site	bay	-1.53848	1.96754
site	bay	-1.63787	1.89166
site	bay	-1.63485	1.35733
site	bay	-1.68916	1.88052
site	bay	-1.72457	1.35316
site	bay	-0.970409	0.521725
site	bay	-0.789791	0.230626
site	bay	-0.113041	-0.410498
site	bay	-1.10287	0.561155
site	bay	-1.18551	0.319508
site	bay	-0.43862	-0.553997
site	bay	-0.213732	-0.454013
site	bay	-0.200955	-0.538055
site	bay	-7.8535e-06	-0.341159
site	bay	-0.123894	-0.565294
site	bay	-0.0782284	-0.719159
site	bay	-0.716192	-1.06091
site	bay	-0.693183	-0.95009
site	bay	0.0461863	-0.558873
site	bay	-1.06026	-1.43584
site	bay	-0.0988919	-0.362475
site	bay	-0.277233	-0.49128
site	bay	0.280777	-0.105786
site	bay	0.308615	-0.074326
site	bay	0.133732	-0.226236
site	bay	0.0213822	0.00176747
site	bay	-0.0491313	-0.192479
site	bay	0.31223	-0.13714
site	bay	0.210297	-0.483127
site	bay	0.309374	-0.156048
site	bay	0.278913	-0.0853579
site	bay	0.382136	0.0654956
site	bay	-0.149076	-0.166742
site	bay	0.39274	-0.109902
site	bay	0.162856	0.0380274
site	bay	-0.0677505	-0.376263
site	bay	-0.545328	-0.819156
site	bay	-0.407131	-0.670204
site	bay	0.222673	0.160939
site	bay	0.17583	-0.111891
site	bay	0.277604	0.0869741
site	bay	0.146685	-0.174319
site	bay	-0.208892	-0.0844195
site	bay	-0.0165838	-0.526431
site	bay	-0.235909	-0.58558
site	bay	-0.0856247	-0.266402
site	bay	0.0102809	-0.438139
site	bay	0.0769158	-0.240749
site	bay	-0.261201	-0.143277
site	bay	-1.09926	0.433367
site	bay	-0.937644	-0.0108351
site	bay	-1.1058	0.383671
site	bay	-1.2438	1.10839
site	bay	-1.27395	1.12114
site	bay	-0.0120646	-0.568436
site	bay	-0.20088	-0.4886
site	bay	-0.00932212	-0.356281
site	bay	-0.574267	-1.0853
site	bay	-0.0272547	-0.634494
site	bay	-0.429291	-1.20585
site	bay	-0.229937	-0.947494
site	bay	-0.0573339	-0.498128
site	bay	-0.486143	-0.567903
site	bay	-0.0496597	0.129362
site	bay	-0.0716707	-0.227789
site	bay	0.144418	0.155867
site	bay	0.199546	0.213393
site	bay	0.120011	0.152714
site	bay	0.0548387	-0.476112
site	bay	-0.124757	-0.899454
site	bay	0.240388	-0.425244
site	bay	0.163074	-0.254292
site	bay	0.300154	-0.0904225
site	bay	0.235758	-0.332853
site	bay	0.167823	-0.750582
site	bay	-1.1478	-1.67605
site	bay	-0.312171	-1.09289
site	bay	-0.0246468	-0.278783
site	bay	0.0688609	0.0954837
site	bay	-0.0718089	-0.299302
site	bay	-0.0431463	-0.344685
site	bay	-0.202155	-0.778353
site	bay	-1.27164	-1.07932
site	bay	-0.49866	-0.720651
site	bay	0.172021	-0.599222
site	bay	-0.196651	-0.97479
site	bay	0.264106	-0.569
site	bay	0.263819	-0.527907
site	bay	0.402646	0.00201153
site	bay	0.0504535	-0.46865
site	bay	0.454667	-0.0682643
site	bay	0.415057	-0.226032
site	bay	0.285128	-0.0890307
site	bay	0.138246	-0.0631076
site	bay	-0.136745	-0.430123
site	bay	0.0581776	-0.164042
site	bay	0.243966	-0.0398518
site	bay	0.0107942	-0.328556
site	bay	-0.092765	-0.220536
site	bay	-0.353349	-0.727667
site	bay	-0.0280595	-0.327868
site	bay	-0.940147	-1.0402
site	bay	-0.130106	-0.222872
site	bay	-0.0528418	0.0792432
site	bay	-0.00481457	0.076744
site	bay	-1.28814	-1.00628
site	bay	-2.66284	0.420662
site	bay	-2.50266	1.5038
site	bay	-1.32225	-0.309158
site	bay	-0.296693	-0.561207
site	bay	0.122895	-0.16323
site	bay	-0.234076	-0.224534
site	bay	-0.00783545	-0.0385889
site	bay	-0.0485446	-0.157099
site	bay	-0.356383	-0.572829
site	bay	-0.591642	-1.41863
site	bay	-0.681809	-1.43005
site	bay	0.0261817	-0.187563
site	bay	-1.16028	0.080912
site	bay	-1.61755	2.01479
site	bay	-0.637	-0.170163
site	bay	0.163199	-0.501666
site	bay	-0.883567	-0.0942063
site	bay	-1.37817	0.0679442
site	bay	-2.52815	0.559586
site	bay	-0.179967	-1.3798
site	hai	0.178801	0.240637
site	hai	-0.0442629	-0.556975
site	hai	0.0298162	0.110098
site	hai	0.0332874	0.541472
site	hai	0.471463	0.425685
site	hai	0.628138	0.688792
site	hai	0.490167	0.770518
site	hai	0.665452	0.573365
site	hai	0.502001	0.314968
site	hai	0.62128	0.783184
site	hai	0.681063	0.850262
site	hai	0.689596	0.949535
site	hai	0.0457948	0.121328
site	hai	0.130669	0.288504
site	hai	0.269188	0.308397
site	hai	0.336686	0.479583
site	hai	0.529836	0.6688
site	hai	0.513937	0.892906
site	hai	0.640181	0.548895
site	hai	0.525808	0.350568
site	hai	0.630676	0.728215
site	hai	0.602178	0.419401
site	hai	0.255743	-0.113119
site	hai	0.61758	0.509987
site	hai	0.410929	-0.0413167
site	hai	0.497062	0.384429
site	hai	0.668111	0.548656
site	hai	0.578217	0.710881
site	hai	0.583977	0.674296
site	hai	0.586809	0.886799
site	hai	0.449056	0.647202
site	hai	0.526117	0.743039
site	hai	0.705332	0.410731
site	hai	0.605398	0.669917
site	hai	0.55117	0.315435
site	hai	0.617828	0.730957
site	hai	0.682052	0.888082
site	hai	0.594238	0.630996
site	hai	0.581959	1.01376
site	hai	0.619241	0.419031
site	hai	0.673246	0.479581
site	hai	0.655425	0.635528
site	hai	0.229601	0.477379
site	hai	0.0802892	0.337534
site	hai	0.458153	0.874452
site	hai	0.62434	0.767512
site	hai	0.62892	0.859717
site	hai	0.626331	0.387992
site	hai	0.539646	0.916994
site	hai	0.551124	0.875482
site	sch	-0.0621641	1.11496
site	sch	-0.0411996	0.632308
site	sch	-0.0706941	0.660322
site	sch	0.533126	0.712203
site	sch	0.475073	0.44536
site	sch	0.3421	-0.0588144
site	sch	0.555804	0.236696
site	sch	0.570561	0.45816
site	sch	0.474674	0.3164
site	sch	-0.1774	0.762353
site	sch	-0.295298	0.805015
site	sch	-0.246791	0.797923
site	sch	-0.018394	0.727312
site	sch	-0.231858	0.820375
site	sch	-0.0977017	0.996386
site	sch	0.000855291	0.131859
site	sch	0.264251	0.595304
site	sch	0.0938359	0.710694
site	sch	-0.175228	0.349328
site	sch	-0.313966	0.251158
site	sch	0.135134	0.0994385
site	sch	0.23597	0.221784
site	sch	0.50881	0.535769
site	sch	0.444823	0.502649
site	sch	0.332374	0.389744
site	sch	0.305836	0.0468121
site	sch	0.55295	0.354056
site	sch	0.327555	0.45026
site	sch	0.446794	0.435225
site	sch	0.504838	0.451131
site	sch	0.311898	0.449812
site	sch	0.0667504	-0.0166355
site	sch	0.461262	0.642023
site	sch	0.566936	0.589106
site	sch	0.503621	0.529733
site	sch	0.49003	0.325705
site	sch	0.41872	0.0887427
site	sch	0.358995	0.061149
site	sch	0.60756	0.716961
site	sch	0.47632	0.0929209
site	sch	0.483599	0.186367
site	sch	0.434529	0.525414
site	sch	0.470474	0.400818
site	sch	0.57842	0.255996
site	sch	0.503671	0.396547
site	sch	0.500827	0.111607
site	sch	0.407376	-0.0226453
site	sch	0.513832	0.577031
site	sch	0.58509	0.639285
site	sch	0.431755	-0.0960347
site	ste	0.388376	-0.00670413
site	ste	0.554745	0.233383
site	ste	0.293296	-0.274608
site	ste	0.467702	-0.185855
site	ste	0.420688	-0.266596
site	ste	0.557258	-0.147286
site	ste	0.478963	0.010899
site	ste	0.442814	-0.295448
site	ste	0.492976	0.420105
site	ste	0.477007	-0.130577
site	ste	0.219848	-0.326483
site	ste	0.30798	-0.158525
site	ste	0.586359	0.361769
site	ste	0.623818	0.223603
site	ste	0.418708	-0.481339
site	ste	0.577092	0.181958
site	ste	0.484804	0.123264
site	ste	0.498274	0.100861
site	ste	0.555101	0.087429
site	ste	0.445946	-0.0329575
site	ste	0.485636	0.368728
site	ste	0.509686	0.0561106
site	ste	0.528959	0.0439396
site	ste	0.61604	0.178815
site	ste	0.148463	-0.526921
site	ste	0.420738	0.064904
site	ste	0.222499	-0.488765
site	ste	0.42464	0.00759196
site	ste	0.359934	-0.0138455
site	ste	0.326736	-0.0748941
site	ste	0.332377	0.0182805
site	ste	0.336977	0.168975
site	ste	0.410375	0.193797
site	ste	0.422039	0.0305464
site	ste	0.298451	-0.025137
site	ste	0.147936	-0.329841
site	ste	0.519513	0.0745822
site	ste	0.407885	0.377924
site	ste	0.468117	0.326773
site	ste	0.45455	0.233364
site	ste	0.592978	0.374446
site	ste	0.381451	0.00417259
site	ste	0.426184	0.0176824
site	ste	0.389784	-0.418867
site	ste	0.50885	0.124649
site	ste	0.25992	-0.547166
site	ste	0.597079	0.266433
site	ste	0.21078	-0.558128
site	ste	0.462936	-0.130318
site	ste	0.582268	0.399936
site	ste	0.452405	-0.156046
site	ste	0.542967	0.103294
site	ste	0.631685	0.212005
site	ste	0.160037	-0.74493
site	ste	-0.0115826	-1.28412
site	ste	0.399534	-0.120336
site	ste	0.468002	-0.145099
site	ste	0.418587	-0.524595
site	ste	0.560225	0.225922
site	ste	0.601381	0.147916
site	ste	0.402969	0.0445469
site	ste	-0.133117	-1.20045
site	ste	0.366095	-0.00142683
site	ste	0.390775	-0.302101
site	ste	0.150934	-0.440357
site	ste	0.61775	0.0255195
site	ste	0.32769	-0.462468
site	ste	0.505225	-0.0297621
site	ste	0.253474	-0.822457

## Sheet: Fig S5
Region	NMDS1_Bats	NMDS2_Bats	NMDS1_Birds	NMDS2_Birds	NMDS1_Necrophagous	NMDS2_Necrophagous	NMDS1_Carabids	NMDS2_Carabids	NMDS1_Aranea	NMDS2_Aranea	NMDS1_Fungi	NMDS2_Fungi	NMDS1_Saproxylic	NMDS2_Saproxylic	NMDS1_Moths	NMDS2_Moths	NMDS1_Phytophagous	NMDS2_Phytophagous	NMDS1_Lichens	NMDS2_Lichens	NMDS1_Bryophytes	NMDS2_Bryophytes	NMDS1_Plants	NMDS2_Plants
STE	-0.0692119	-0.554991	-0.342006	-0.0561042	-0.354136	0.358402	-0.0555098	0.165555	-0.0892729	0.426765	-0.563969	0.292513	-0.256712	0.0632754	-0.198077	-0.16334	-0.235498	-0.0870117	-0.373209	0.0961863	-0.1229	0.493917	-0.529795	-0.439627
STE	-0.64741	-0.328003	-0.473421	0.0866598	0.239941	0.31753	0.368612	-0.128332	-0.0409951	0.490314	-0.608284	0.327287	-0.191606	0.146856	-0.194427	-0.0744034	-0.411375	0.245662	-0.730697	-0.111512	0.0267991	0.478737	0.281888	-0.872908
STE	-0.49298	-0.46283	-0.25866	-0.347283	-0.0703235	0.405262	0.0428578	0.143128	-0.165779	0.452371	-0.753169	0.702606	-0.195815	-0.502016	-0.267098	-0.172773	-0.51876	0.334916	-0.884261	0.0537403	-0.249186	0.603394	-0.568303	-0.909734
STE	-0.800241	-0.350465	-0.485691	0.16226	0.146054	0.545508	0.409226	-0.146158	0.0190697	0.320852	-0.679132	0.229753	-0.266422	0.404777	-0.361431	-0.164459	-0.328349	0.310414	-0.621647	-0.481274	-0.222365	0.609574	-0.470758	-0.519792
STE	-0.832107	-0.13175	-0.433601	-0.0533961	0.0211951	0.113142	0.170358	-0.226872	-0.27075	0.465202	-0.569158	0.265633	-0.0135047	0.126915	-0.445012	-0.263302	-0.337926	0.294175	-0.489457	0.24919	0.0995595	0.444443	-0.468372	-1.17904
STE	-0.164637	0.0139435	-0.348245	0.0897914	-0.0581598	0.35895	0.049158	-0.45956	-0.102073	0.565679	-0.825433	0.410385	-0.245819	0.0279337	-0.299492	-0.125574	-0.327489	0.275626	-0.332574	-0.337073	-0.654403	0.116719	-0.760829	0.525348
STE	-0.77269	-0.050314	-0.464728	-0.322987	-0.804706	0.0856013	0.327927	-0.273708	0.307472	0.489317	-0.833848	0.139018	-0.241671	-0.162199	-0.817705	-0.747488	-0.646153	0.433595	-0.580214	-0.130593	-0.346954	1.12633	-0.554718	-0.777403
STE	-0.65387	0.19158	-0.333534	-0.270958	0.609117	0.653348	0.327927	-0.273708	0.161435	0.315246	-0.910359	0.436252	-0.540601	-0.209671	-0.252935	-0.304451	-0.291262	0.553895	-0.858431	0.198118	-0.276083	0.518454	0.467883	-0.827614
STE	-0.533867	-0.179132	-0.411454	0.101783	0.158241	0.638338	0.327927	-0.273708	-0.086008	0.508477	-0.560259	0.350493	-0.668424	-0.463086	-0.126802	-0.0357178	-0.765152	0.734942	-0.583844	-0.305055	-0.348187	0.100444	-1.11386	-0.404763
STE	-0.832107	-0.13175	-0.413248	0.121035	-0.480615	0.281885	-0.395885	-0.157533	0.101091	0.640228	-0.698661	0.129067	-0.163721	-0.100827	-0.120068	-0.0949748	-0.347818	0.537902	-0.570027	-0.311851	-0.0444643	0.424594	-0.507611	0.31764
STE	-0.78436	-0.285319	-0.497568	0.0928069	-0.480615	0.281885	0.0390716	-0.188939	-0.0930847	0.154009	-0.760439	0.349573	-0.910287	-0.0343226	-0.111626	-0.107835	-0.305374	0.288599	-0.570414	-0.169937	-0.33811	0.661502	-0.661231	-0.61874
STE	-2.05803	-0.232698	-0.451785	0.0695253	0.198873	0.7795	-0.119498	-0.230894	-0.0543742	0.264327	-0.557108	-0.0240857	-0.521997	0.611836	-0.0898972	-0.0909701	-0.425551	0.277373	-0.569071	-0.467372	0.021799	0.498905	-0.672628	-0.00140183
STE	-0.326023	-0.584624	-0.330245	-0.432949	-0.169308	0.512841	0.170358	-0.226872	0.133854	0.405023	-0.591145	0.128051	-0.199177	0.0469162	-0.0528929	-0.124099	-0.345112	0.213072	-0.762165	-0.138684	-0.0437226	0.119871	-0.208376	-0.877444
STE	0.20265	0.356465	-0.386474	-0.0856883	1.07651	0.784104	0.257174	-0.240118	0.0801238	0.667377	-0.52537	0.324574	-0.0786941	-0.141133	-0.0763266	-0.0540055	-0.575975	0.172292	-0.385295	-0.0138309	-0.0501233	0.373312	-0.476687	-0.607742
STE	-1.96685	-1.96177	-0.452084	0.274889	0.05735	0.123823	-0.0703274	-0.101163	0.145816	0.416238	-0.445333	0.379928	0.0395376	-0.243471	NA	NA	-0.4317	0.118581	-0.0935162	0.106853	-0.0636731	0.393907	-0.233721	0.243091
STE	0.234622	0.524915	-0.373036	0.213933	0.426575	0.98319	0.0428578	0.143128	-0.154261	0.287291	-0.678557	0.149017	-0.0412519	0.0251922	-0.0715591	-0.0257216	-0.305914	0.291163	-0.421289	-0.0366791	-0.119337	0.551029	0.333532	-1.19269
STE	-0.625861	0.496688	-0.792416	-0.0456923	-0.3986	0.333102	0.492766	-0.547437	-0.283876	0.188207	-0.519262	0.202365	0.205721	-0.325498	-0.377317	-0.640443	-0.449622	0.0317161	-0.264604	-0.0895894	0.101964	0.41135	-0.218647	-0.855579
STE	-0.319684	0.678367	-0.384467	-0.344769	-0.782099	0.0475733	0.265913	-0.469477	-0.22032	0.402361	-0.703598	0.204397	-0.0229099	-0.409303	-0.919472	-0.960444	-0.422962	-0.0107203	-0.789485	-0.487312	0.239898	0.364831	-0.212609	-0.963216
STE	0.176501	-0.159631	-0.681443	-0.439937	-0.234835	0.422977	0.12524	-0.913495	0.331793	0.393374	-0.759516	0.0138416	-0.012477	-0.0682211	NA	NA	-0.306466	0.120834	-0.587745	-0.382411	0.0477239	0.00485579	-0.462196	-0.787661
STE	-0.319684	0.678367	-0.533511	-0.187965	-0.23132	0.308562	0.397209	-0.876362	-0.125263	0.750309	-0.775321	0.178555	0.106936	-0.274492	-0.434938	-0.945022	-0.289868	0.290227	-0.615572	-0.378788	0.281416	0.300724	0.508383	-1.04079
STE	-0.319684	0.678367	-0.674399	0.115224	-0.116681	0.394027	0.322181	-0.373112	0.162476	0.391732	-0.822685	0.361512	-0.521204	-0.0294219	-0.411709	-0.718226	-0.481798	0.274663	-1.18539	-0.283685	0.00466753	0.230415	0.0730203	-1.09513
STE	-0.319684	0.678367	-0.459969	0.0141097	-0.292491	0.288286	-0.0567303	-0.19378	-0.517773	0.610337	-0.766508	0.253309	-0.253363	-0.352816	-0.215234	-0.715959	-0.866655	0.97853	-0.47522	-0.0741914	0.0893761	0.222062	-0.11368	-1.1991
STE	-0.490239	-0.681052	-0.408921	-0.00389743	0.566335	0.87596	0.327927	-0.273708	0.00313796	0.390798	-0.553723	0.198695	-0.299227	-0.0634708	-0.866368	-0.605934	-0.419464	-0.0935751	-0.714223	-0.208115	-0.540295	0.654514	0.100111	-1.03748
STE	-0.401541	-0.538313	-0.418413	-0.361859	0.324911	0.746711	0.327927	-0.273708	0.0153663	0.380457	-0.613598	0.422787	-0.466384	0.0183291	NA	NA	-0.387814	0.0213118	-0.695704	0.0470384	-0.0959094	0.532588	0.371972	-0.760528
STE	-0.65387	0.19158	-0.324211	0.0725341	-0.24663	0.493148	-0.073561	-0.119604	-0.206584	0.405181	-0.655269	0.0404756	0.0309827	-0.161118	-0.0843346	-0.0845495	-0.389534	0.606632	-0.616897	0.024191	0.0454051	0.400466	-0.0851857	-0.389926
STE	-2.05805	-0.254418	-0.378004	-0.0607784	0.401155	0.603847	0.0390716	-0.188939	-0.412689	0.300524	-1.03605	0.211925	-0.337875	-0.312782	-0.123289	-0.119894	-0.582058	0.427081	-0.90156	-0.466143	-0.244687	0.689388	-0.69925	0.561984
STE	-0.399104	-0.715916	-0.328382	-0.0911477	-0.116681	0.394027	0.155615	-0.331147	-0.209838	0.378793	-0.71411	0.351916	-0.59954	0.195287	-0.112388	-0.0528395	-0.585816	0.247083	-0.556272	-0.228257	-0.594233	0.658384	-1.08876	-0.442792
STE	-0.787927	0.0555739	-0.312487	-0.114882	-0.218861	0.375131	-0.0183589	-0.146334	-0.36745	0.294253	-0.633868	0.163055	-0.423439	0.197013	-0.140407	-0.0609339	-0.620537	0.264637	-0.582816	-0.516399	-0.728906	0.652435	-0.970389	-0.360462
STE	0.193861	0.720768	-0.758116	-0.177994	0.054804	0.205683	0.314922	-0.294391	-0.185479	0.557784	-0.549895	0.142542	-0.0863201	-0.444068	-0.228295	-0.058119	-0.373726	-0.0884837	-0.72956	-0.295691	0.184881	0.5408	0.332871	-0.477999
STE	-0.289668	-0.0858745	-0.752002	-0.112786	-0.594285	0.432669	-0.494044	0.283016	-0.462612	0.0756512	-0.969079	0.0457511	-0.237797	-0.532372	-0.236598	-0.346783	-0.379595	-0.120455	-0.710883	-0.0896016	0.129691	0.456731	0.280851	-1.06164
STE	0.240353	-0.0414868	-0.625209	-0.202287	0.173569	0.623378	0.291514	-0.22113	-0.105912	0.413226	-0.564921	0.324875	-0.340544	-0.326207	-0.136715	-0.0974332	-0.271957	0.045457	-0.339869	-0.467265	-0.015049	0.304844	0.175494	-0.863813
STE	-0.57665	0.47546	-0.571895	0.00455403	-0.610356	0.430753	0.0894037	-0.185278	-0.273724	0.381598	-0.730914	0.282678	-0.313688	-0.403257	-0.268651	-0.114455	-0.313564	0.238062	0.0359521	1.37686	-0.0931317	0.252887	-0.152636	0.470682
STE	-0.65387	0.19158	-0.30439	-0.186088	0.0181056	0.530432	0.170761	-0.605991	0.565539	0.428681	-0.535989	0.196759	-0.118636	0.222054	-0.242915	-0.496032	-0.479486	0.369521	-0.570414	-0.169937	-0.359318	0.538753	-0.461733	-1.0164
STE	-0.625861	0.496688	-0.361202	-0.00471049	-0.387182	0.263854	0.0554335	-0.119371	0.359405	0.271462	-0.725132	0.201807	-0.548521	0.107881	-0.108909	-0.473977	-0.526081	0.549725	-0.963555	-0.420862	-0.269607	0.381787	-0.406431	-0.931709
STE	-0.787927	0.0555739	-0.615067	-0.150844	0.164482	0.568007	0.0761761	-0.381958	-0.0433125	1.00596	-0.833644	0.29299	-0.238882	-0.482256	-0.105029	-0.401202	-0.334165	0.321965	-0.705634	-0.0451212	-0.238862	0.37603	-0.039402	-1.22766
STE	-0.865218	-0.177231	-0.180277	0.0368044	-0.318461	0.252247	0.326107	-0.527558	0.321686	0.637666	-0.774981	0.239766	-0.0639583	-0.0470034	0.0198868	-0.605443	-0.36951	0.33442	-0.458027	0.158436	-0.479713	0.31081	-0.134597	-0.592696
STE	-0.217676	0.435694	-0.264542	0.16697	-0.139173	0.333504	0.170358	-0.226872	0.225264	0.579766	-0.487087	0.177577	-0.0125362	-0.338696	NA	NA	-0.157334	0.136935	-0.728293	-0.171257	-0.179604	0.322393	0.294877	-1.00035
STE	-0.499854	-0.0133927	-0.407741	-0.318644	-0.116681	0.394027	0.0830347	-0.209799	-0.0100644	0.514733	-0.726041	0.414892	-0.717169	-0.218864	-0.464951	-0.375747	-0.262721	0.244944	-0.705634	-0.0451212	-0.538829	0.555014	0.333532	-1.19269
STE	-0.65387	0.19158	-0.471966	0.120757	0.324975	0.58461	0.0467445	-0.238028	-0.0179752	0.566893	-0.655027	0.319267	-0.120763	-0.00585841	-0.2729	-0.443351	-0.385895	0.268069	-0.587848	0.336661	-0.667981	0.612025	0.413803	-0.500904
STE	-0.735389	-0.208311	-0.474322	0.106387	-0.387182	0.263854	-0.0214946	-0.184181	0.290566	0.450673	-0.688884	0.320827	-0.328103	-0.0944535	-0.429904	-0.482141	-0.291153	0.27456	-0.705634	-0.0451212	-0.412674	0.233726	0.48366	-0.797118
STE	-0.704016	-0.467235	-0.514936	-0.191336	-0.352039	0.394669	0.170358	-0.226872	-0.137601	0.355337	-0.447991	0.394515	-0.231047	0.0448774	-0.591243	-0.335023	-0.560302	-0.104919	-0.00966839	-0.285752	-0.341692	0.597615	-0.0869156	-0.775265
STE	-0.59423	-0.327889	-0.469719	0.0427103	0.030482	0.431738	0.0467445	-0.238028	-0.0171269	0.595367	-0.578998	0.301212	-0.305548	-0.219473	-0.12426	-0.079457	-0.271957	0.045457	-0.689897	-0.0163887	-0.357795	0.589265	0.294949	-1.24803
STE	-0.582332	-0.346682	-0.720233	-0.194525	0.389613	0.47914	0.145692	-0.23062	-0.144156	0.606698	-0.505743	0.0815293	-0.107602	-0.247702	-0.0863651	-0.038621	-0.462177	0.029387	-0.814608	-0.145804	-0.319578	0.318212	-0.0247934	-1.09807
STE	0.149828	-0.659378	-0.506868	0.0818455	0.362867	0.338462	0.170358	-0.226872	-0.270896	0.351749	-0.576768	0.640589	-0.220203	-0.0548235	-0.0586178	-0.215994	-0.363835	0.143164	-0.583517	0.0425472	0.232176	0.880133	-0.873413	-0.287321
STE	-0.10551	0.633021	-0.477728	0.134591	-0.0156914	0.258947	0.170358	-0.226872	-0.105197	0.592583	-0.611487	0.229736	-0.0944609	-0.117075	-0.102875	-0.019659	-0.261643	0.0257168	0.274692	-0.869752	-0.230578	0.279363	-0.72671	-0.700451
STE	-0.625861	0.496688	-0.765098	-0.234311	0.0152288	0.43656	0.327927	-0.273708	0.346412	0.523307	-0.670238	0.548131	-0.512404	-0.0819615	-0.399032	-0.238426	-0.439217	0.220607	-0.629293	0.0112017	-0.344416	0.55619	-0.915046	-0.122356
STE	-0.385616	-0.104759	-0.558467	0.198489	0.0548179	0.394369	0.170358	-0.226872	0.369637	0.449099	-0.688938	0.422763	-0.585938	0.0462529	-0.366479	-0.559329	-0.404829	0.0679259	0.0242307	0.00187482	-0.0668881	0.82237	-0.668501	-0.738373
STE	NA	NA	-0.613764	-0.0500338	0.0331475	0.00626956	0.294053	-0.298748	0.329415	0.605581	-0.756399	0.366899	-0.584014	0.151408	NA	NA	-0.409129	0.0679706	-0.239276	0.0491244	-0.594233	0.658384	-0.186267	-1.17719
STE	-0.919327	-0.770498	-0.400662	0.221412	-0.17942	0.283968	0.194691	-0.435534	0.297629	0.159655	-0.811454	0.22433	-0.180461	-0.333567	-0.0676153	-0.0469894	-0.546235	0.5697	-0.525146	-0.323625	-0.497915	0.249426	-0.0838917	-0.720478
STE	-0.319684	0.678367	-0.382693	0.00814816	-0.234835	0.422977	0.170358	-0.226872	0.260964	0.539299	-0.916597	0.502239	-0.282636	-0.191492	-0.0992353	-0.0595795	-0.634654	0.45641	-0.63028	-0.345164	-0.362293	0.243315	-0.102513	-1.26833
STE	NA	NA	-0.51536	-0.0902887	-0.0581598	0.35895	0.327927	-0.273708	0.229493	0.56169	-0.860314	0.320295	-0.50053	0.0814932	NA	NA	-0.348022	0.362047	-0.633594	-0.576471	-0.47612	0.461806	-0.0589658	-1.23168
STE	-0.65387	0.19158	-0.596981	0.0111415	0.0359625	0.0543352	0.327927	-0.273708	-0.118707	0.39187	-0.826615	0.468882	-0.111822	0.11506	-0.0790294	-0.0721391	-0.413479	0.0128015	-0.617313	-0.422745	-0.26223	0.65849	0.232946	-1.26489
STE	0.0610571	0.696635	-0.487649	0.0518153	-0.169308	0.512841	0.409226	-0.146158	-0.286502	0.455883	-0.695071	0.48519	-0.301138	0.10477	-0.160472	-0.162358	-0.383157	-0.0120394	-0.647431	-0.341402	-0.607435	0.518606	0.294257	-1.20407
STE	-0.49265	-0.313616	-0.365973	-0.0525331	0.0623048	0.444385	0.162195	-0.286353	-0.135558	0.593489	-1.02113	0.488668	-0.391669	-0.21622	-0.120875	0.0250814	-0.549006	0.280293	-0.618278	-0.418966	-0.222487	0.300801	-0.500545	-1.06434
STE	-0.65387	0.19158	-0.539017	0.0233424	-0.824976	0.176785	0.483603	-0.277477	-0.341176	0.296996	-0.580311	0.74149	-0.355857	-0.429724	-0.094087	0.0120134	-0.726989	0.474555	-0.581843	-0.0576036	-0.599335	0.615244	-1.33597	-0.0859439
STE	-0.77269	-0.050314	-0.448729	-0.00270747	-0.468244	0.264963	0.409226	-0.146158	0.23302	0.522051	-0.68631	0.192477	-0.145272	0.367591	-0.114576	-0.107553	-0.333831	0.10806	-0.59415	-0.384258	-0.121661	0.485038	0.0862456	-1.22392
STE	-0.65387	0.19158	-0.417278	-0.50541	-0.0275613	0.490613	0.10231	-0.310981	-0.345926	0.467748	-0.552743	0.475777	-0.177067	0.155324	-0.205894	-0.0825816	-0.51069	0.274125	-0.745296	-0.37888	-0.271588	0.213783	-0.594581	-0.985226
STE	-0.65387	0.19158	-0.564011	-0.158677	-0.180523	-0.0710089	0.118266	-0.379724	-0.236034	0.309344	-0.828641	0.507642	-0.296449	-0.367214	-0.204477	-0.117121	-0.455809	0.55713	-0.638952	-0.251292	-0.247537	0.699497	-0.716975	-0.602973
STE	-0.77269	-0.050314	-0.64557	-0.214293	-0.185897	0.293211	0.170358	-0.226872	-0.000558971	0.619961	-0.869396	0.289212	-0.161857	-0.134601	-0.133819	-0.0215771	-0.393273	0.213912	-0.570414	-0.169937	-0.209335	0.194254	-0.0659028	-1.03677
STE	-1.51059	-0.361703	-0.542847	0.305673	-0.373973	0.256048	0.327927	-0.273708	0.375975	0.469854	-0.610741	0.209169	-0.045504	0.174243	NA	NA	-0.38341	0.063478	-0.435233	-0.00503791	-0.489399	0.46971	0.333532	-1.19269
STE	-0.438845	-0.467331	-0.643855	-0.003338	-0.0931873	0.297152	0.35299	-0.413167	0.092014	0.520636	-0.716675	0.50009	-0.216554	-0.0888662	-0.146735	-0.0779829	-0.440416	0.401416	-0.688627	-0.384593	-0.382987	0.566822	-0.603852	-0.580232
STE	-0.832107	-0.13175	-0.427962	-0.360723	-0.307246	0.367398	0.0949922	-0.273573	-0.216636	0.855152	-0.55443	0.430435	-0.0971625	-0.125277	-0.283755	-0.229089	-0.419961	0.258481	-0.489438	-0.280247	-0.279214	0.316953	-0.590433	-0.984043
STE	-0.725163	-0.293654	-0.624155	-0.0916425	-0.15603	0.363411	0.248178	-0.317061	0.140875	0.493375	-0.684729	0.522303	-0.251014	0.0103913	-0.272271	-0.170888	-0.664576	0.196874	-0.181088	0.328626	-0.717141	0.431711	-0.361186	-0.921059
STE	-0.838565	-0.431472	-0.436407	-0.209156	-0.192873	0.0336125	0.242566	-0.367466	-0.148598	0.421215	-0.891892	0.625531	-0.252355	-0.0498271	-0.298564	-0.289892	-0.518437	0.103078	-0.662851	-0.399148	-0.489263	0.488194	-0.641562	-0.890896
STE	-0.65387	0.19158	-0.452193	-0.0894106	0.158241	0.638338	0.327927	-0.273708	0.149038	0.613348	-0.73353	0.214005	-0.627499	-0.132729	-0.0852342	-0.194372	-0.344193	0.159744	NA	NA	NA	NA	-0.229973	-0.709995
STE	-0.204503	-0.279455	-0.397108	-0.123831	1.31312	0.944967	0.37912	-0.342142	-0.0345959	0.5214	-0.587912	0.38915	-0.145346	-0.0503481	-0.0935883	-0.0735986	-0.36325	0.233738	-0.705634	-0.0451212	-0.314755	0.500288	-0.0589082	-1.05106
STE	-0.787927	0.0555739	-0.474464	-0.0631919	-0.232525	-0.0360777	0.327927	-0.273708	-0.0507935	0.471063	-0.827227	0.150531	-0.192838	-0.29525	-0.108632	0.00605259	-0.382466	0.508932	NA	NA	NA	NA	-0.385665	-0.56372
STE	-0.5106	-0.410686	-0.703777	-0.195202	-0.0284135	0.711114	0.327927	-0.273708	0.129107	0.470429	-0.5891	0.23639	-0.182469	0.0441234	-0.017499	-0.285852	-0.346243	0.536632	-0.798745	0.27547	-0.656911	0.658356	-0.523186	-0.38141
STE	-0.0896183	-0.531412	-0.68356	-0.000602348	0.0813882	-0.174086	0.492766	-0.547437	0.112793	0.590543	-0.791052	0.602958	-0.503062	0.545309	0.0109738	-0.151291	-0.301909	0.283048	-1.18539	-0.283685	-0.824019	0.413451	0.258794	-0.927463
ALB	-0.319684	0.678367	-0.00772413	0.349895	0.389613	0.47914	-0.0671655	-0.166441	-0.186844	-0.286982	0.649179	-0.526243	0.338523	0.0120323	0.115779	0.0804063	0.235716	0.112121	0.112222	-0.0818199	-0.220918	-0.623133	-0.56408	0.742548
ALB	-0.319684	0.678367	0.0860791	0.310729	-0.326767	0.590705	-0.285297	-0.42996	-0.331626	-0.440342	0.493909	-0.530925	-0.167501	-0.00295552	0.183027	0.141343	-0.336584	0.523552	0.333596	0.515776	0.091639	-0.791249	-0.679572	0.730459
ALB	-0.217676	0.435694	-0.00311508	0.0742117	-0.419143	-0.0711675	-0.148499	-0.451721	-0.105404	-0.328154	-0.290086	-0.495388	0.124515	0.124432	NA	NA	-0.138294	0.345072	-0.026593	0.309168	0.138586	-0.613088	-0.726718	0.657114
ALB	-0.319684	0.678367	-0.108989	-0.718847	0.204047	0.764547	-0.169974	-0.616212	0.118478	0.300579	-0.339635	-0.494233	-0.253183	0.520273	0.112667	-0.0552162	-0.503097	0.55746	0.115951	-0.702005	-0.607082	-0.70725	-1.20828	-0.223267
ALB	0.234622	0.524915	-0.19697	0.141966	0.00135689	0.325763	-0.127239	-0.464231	-0.310088	0.101692	-0.540934	-0.458112	-0.977694	0.775158	0.100419	-0.0511424	-0.350776	0.0301757	0.121759	-0.608218	-0.184471	-0.396344	-0.839869	0.391284
ALB	-0.319684	0.678367	-0.477183	0.199684	0.151372	-0.16904	-0.222828	-0.496136	-0.125448	0.0240024	-0.500072	-0.298795	-0.200788	0.491351	0.0658592	-0.0552387	-1.15557	0.391695	0.0436986	-0.865263	-0.285827	-0.479055	-0.583	0.301041
ALB	-0.10551	0.633021	-0.365727	0.324505	0.348978	0.0122311	0.0311789	-0.814564	-0.328717	0.279691	-0.0837072	-0.256145	-0.350956	0.458167	0.127886	0.00288583	-0.256647	0.640372	-0.188694	-0.0613817	-0.708469	-0.799313	0.477032	-0.730944
ALB	0.234622	0.524915	-0.162059	0.244527	-0.00851724	-0.0154532	-0.128164	-0.704907	-0.439081	-0.260759	-0.300065	0.0759937	-0.100885	-0.188673	0.13341	0.0554651	-0.557707	0.483259	-0.198719	-0.772962	-0.306588	-0.726905	-1.38073	0.0843961
ALB	-0.319684	0.678367	-0.308462	0.377212	0.0867722	0.385987	-0.189238	-0.421599	-0.0161075	0.101494	-0.56408	-0.167474	-0.0756035	0.0501038	NA	NA	-0.610973	0.508632	0.143674	-0.499977	-0.462096	-0.458114	-1.26537	0.23033
ALB	NA	NA	-0.0270678	0.309452	-0.186927	0.520274	-0.304853	-0.3531	-0.299418	-0.260107	0.0933645	-1.08632	0.137056	-0.0790848	0.239554	0.243154	-0.470453	0.547647	0.188109	0.409381	0.135107	-0.688581	-0.571166	0.674893
ALB	-0.217676	0.435694	0.102884	0.118832	0.303956	0.33845	-0.210812	-0.417883	-0.0399113	-0.472602	0.13032	-0.359941	0.152142	-0.0529551	0.293142	0.031657	0.161999	-0.290542	0.187741	0.576652	0.168877	-0.493531	-0.529045	0.487193
ALB	-0.319684	0.678367	0.023502	0.353042	0.230464	-0.0691647	-0.277229	-0.543299	-0.192749	-0.400235	0.627718	-0.443006	0.104836	-0.346854	0.238785	0.0612423	-0.0502045	-0.298946	0.116594	0.214465	0.13821	-0.613374	-0.626259	0.637952
ALB	NA	NA	-0.0443898	0.161883	0.103623	0.387699	-0.186032	-0.398554	-0.326741	-0.112147	0.717264	-0.821921	0.173177	0.119723	0.238248	0.0753702	-0.255378	0.724426	0.131793	0.0447946	-0.0161375	-0.516734	-0.651498	0.639776
ALB	NA	NA	0.00525472	0.222981	0.148853	-0.463178	-0.177665	-0.534183	-0.44669	-0.295369	0.704525	-1.32383	-0.181353	0.125766	0.312583	0.0490031	-0.483857	0.55437	0.139735	0.15991	0.139934	-0.679934	-0.668923	0.502414
ALB	0.0610571	0.696635	-0.00520454	0.329296	0.623316	0.232713	-0.0262821	-0.499365	-0.453073	-0.329262	0.56025	-0.510217	-0.213204	0.122011	0.179652	-0.0167648	-0.314557	0.412499	-0.451886	-0.846804	-0.692558	-0.500314	-0.666904	0.681281
ALB	-0.319684	0.678367	-0.21976	0.292342	0.634094	-0.22419	-0.177413	-0.734565	-0.180964	0.199265	-0.416453	-0.102647	-0.761771	-0.0790356	0.137776	-0.0296008	-0.490713	0.515662	-0.163202	-0.869859	-0.645486	-0.595808	-0.927569	0.723895
ALB	-0.10551	0.633021	-0.29329	0.230918	0.319782	0.376386	-0.124944	-0.543129	-0.00705523	0.182652	-0.883215	0.185004	-0.222699	0.198307	0.110097	0.00150041	-0.61713	0.0481452	-0.319873	-0.585283	-0.666101	-0.384399	-1.07112	-0.176599
ALB	0.0130926	0.764918	-0.175372	0.178781	0.529482	0.52461	-0.352568	-0.452531	-0.146586	-0.206721	-0.00361529	-0.465097	-0.490261	0.42014	0.0873639	-0.0672663	-0.332729	0.0742947	0.196972	-0.618835	-0.160158	-0.214389	-0.895017	0.528796
ALB	-0.10551	0.633021	-0.254227	0.357871	0.349417	-0.158106	-0.00634079	-0.5809	-0.0414762	0.333397	-0.936318	-0.179328	-0.37708	0.332657	0.0478646	-0.0129864	0.0332469	-0.242437	0.0681304	-0.64205	-0.225515	-0.60258	-0.813954	0.0988279
ALB	0.667883	-0.00477226	-0.21046	0.180173	0.28435	-0.256367	-0.313467	-0.613702	-0.188209	0.0616574	-0.832388	-0.418308	-0.465427	0.304165	0.130446	0.0420594	-0.354876	0.395394	0.0236993	-0.466887	-0.286459	-0.752117	-0.849787	0.336409
ALB	0.472092	0.0124857	-0.432384	0.24592	0.455271	0.413244	-0.298107	-0.585102	-0.564514	0.0600668	-0.558825	-0.315505	-0.377994	0.682033	0.100858	-0.0817126	-0.691184	0.373961	-0.2632	-0.573703	-0.639384	-0.773154	-1.01512	0.365627
ALB	0.0610571	0.696635	-0.199962	0.188447	0.309562	-0.155412	-0.0516415	-0.729806	-0.194114	0.0671338	-0.216088	-0.299462	-0.224688	0.442846	0.0702755	0.00900635	-0.504143	0.320109	0.0996053	-0.72029	-0.417244	-0.200999	-0.731271	0.1931
ALB	0.234622	0.524915	-0.308245	0.330797	0.148962	0.0704738	-0.101533	-0.585166	-0.340398	-0.0757304	-0.640149	-0.170756	-0.972941	0.351913	0.089498	-0.0196151	-0.0355125	0.128026	0.0832432	-0.953159	-0.759836	-0.553496	-1.31019	-0.192632
ALB	0.234622	0.524915	-0.283913	0.385951	0.0784043	0.428132	-0.0392723	-0.714836	-0.459535	-0.00814889	0.733529	-0.600237	-0.378927	0.209017	-0.0121492	-0.0290255	0.415381	-0.107928	-0.762189	0.581991	-0.0328333	0.0358214	-0.381919	0.322901
ALB	0.0610571	0.696635	-0.429231	0.0624622	0.771784	-0.488222	-0.332587	-0.870046	-0.439833	0.0339635	-0.404593	-0.740204	-1.18349	0.150162	0.088206	-0.172904	-0.397317	-0.121177	-0.353909	-0.782906	-0.799702	0.370192	-1.12314	0.318271
ALB	-0.319684	0.678367	-0.154568	0.0685316	0.344507	0.531481	-0.0681732	-0.879589	-0.257685	0.181323	-0.454896	-0.770839	-0.0574047	-0.116934	NA	NA	-0.24738	-0.298881	-0.469215	-1.05829	-0.739958	-0.0761173	-0.868544	0.53461
ALB	NA	NA	-0.183733	0.2854	0.0528307	-0.0176408	-0.198204	-0.646567	-0.174546	-0.103145	0.39695	-0.837919	-0.641861	-0.226931	0.0640733	-0.0519838	-0.140944	0.244706	-0.275985	-0.790355	-0.369077	-0.674983	-0.809451	0.650769
ALB	-0.319684	0.678367	-0.198983	0.126863	0.352861	0.184377	-0.116156	-0.456019	-0.370261	0.140383	-0.373976	-0.32322	-0.338169	0.326347	0.0791509	-0.024084	-1.8	-0.142805	-0.36113	-0.802685	-0.824949	-0.51627	-0.698444	0.460722
ALB	-0.319684	0.678367	-0.19788	0.290225	0.261791	0.343834	-0.287834	-0.596866	-0.450323	-0.510698	0.101366	-0.841225	0.017765	0.130236	0.23436	0.00381402	-0.25014	0.363641	0.0652961	-0.473208	-0.104156	-0.815481	-0.676213	0.344111
ALB	0.349604	0.428036	-0.141288	0.115109	0.346493	0.152268	-0.292587	-0.543338	-0.253918	-0.230037	-0.19214	-0.53631	-0.470381	0.217584	0.137726	0.00121879	-0.80764	0.33906	0.0964657	-0.778281	-0.355439	-0.740236	-0.908009	0.510363
ALB	0.787728	-1.14318	-0.112543	0.385301	0.14851	0.245589	-0.346517	-0.335966	0.0914992	-0.169694	0.721996	-0.396133	0.0976671	0.0272993	0.174501	0.0931103	-0.0915938	0.455697	0.132037	-0.160973	-0.427316	-0.702136	-0.777343	0.95455
ALB	-0.10551	0.633021	-0.0898286	0.360077	0.233276	0.362399	-0.19474	-0.295717	-0.182757	-0.450028	0.846289	-0.55505	0.20195	-0.148865	0.253006	0.135654	-0.01139	0.600567	0.0841894	0.560339	-0.0870353	-0.426752	-0.856396	0.808666
ALB	NA	NA	0.0690701	0.481396	-0.25944	0.252352	-0.250831	-0.446541	-0.33074	-0.260596	0.754734	-0.291639	-0.0515913	-0.0358867	0.236487	0.154653	-0.250903	0.513805	0.24939	0.118084	-0.113669	-0.901206	-0.956492	0.761331
ALB	-0.319684	0.678367	0.0597457	0.597345	0.346493	0.152268	-0.337458	-0.41571	-0.207969	-0.406119	1.05878	-0.268693	-0.0228224	-0.192839	0.257449	0.000629477	-0.246935	0.106267	0.204121	0.334148	0.199193	-0.626463	-0.741516	0.70563
ALB	0.234622	0.524915	-0.361322	0.0318258	-0.0839132	0.348926	-0.114981	-0.850656	-0.554845	-0.072214	-0.0901138	-0.26386	-0.270546	0.029278	0.0889694	-0.0951179	-0.551718	0.545296	-0.461713	-1.15705	-0.820078	0.353201	-0.779656	0.746802
ALB	-0.319684	0.678367	-0.0463716	0.0696717	0.493058	0.0210727	-0.237998	-0.748522	-0.410127	-0.0398742	-0.259776	-1.0628	-0.789799	0.00098893	0.16717	0.0676466	-0.277153	0.118123	-0.257662	-0.857993	-0.535737	-0.688133	-0.967728	0.817666
ALB	0.438699	0.398985	-0.210956	0.0401163	0.465073	0.4134	-0.0903758	-0.481525	-0.235544	0.126529	-0.644165	-0.378784	-0.952956	0.884968	0.313061	-0.0740758	-0.123675	1.33862	0.214882	-0.596999	-0.846385	-0.223923	-0.744798	0.345679
ALB	0.0075351	0.35889	-0.741128	0.476832	0.536352	0.397407	-0.170534	-0.685915	-0.225177	0.289106	-0.37246	-0.123721	-0.639376	0.183868	NA	NA	-0.453206	0.437734	-0.779256	-0.748755	-0.637623	-0.534853	-0.906752	0.123539
ALB	-0.319684	0.678367	-0.328095	0.255365	0.82908	0.304702	-0.0231823	-0.665951	0.00026183	0.190728	-0.394032	-0.33726	-0.454417	0.0923231	NA	NA	-0.630679	0.302138	-0.313317	-0.886575	-0.445771	-0.635137	-0.933692	0.245839
ALB	0.715333	0.104995	-0.532619	0.309978	0.794838	0.762992	-0.0241482	-0.849324	-0.242604	0.161224	-0.94525	-0.337332	0.0109283	0.495891	NA	NA	-0.574809	1.05004	-0.308943	-0.663112	-0.747074	-0.70125	-1.23736	0.29988
ALB	-0.10551	0.633021	-0.114217	0.094049	0.317954	-0.119752	-0.305894	-0.474157	-0.177893	0.035543	-0.289446	-0.261391	-0.387205	0.179942	NA	NA	-0.508388	0.394042	-0.00843642	-0.682208	-0.332743	-0.815677	-0.613112	0.324088
ALB	0.438699	0.398985	-0.253436	-0.174623	0.367926	0.04449	-0.250987	-0.520607	-0.1544	0.163141	-0.568289	0.179167	-0.238535	0.00824318	0.0302459	-0.0152115	-0.36021	0.252408	-0.5418	-0.923004	-0.804774	-0.311927	-0.650353	0.171302
ALB	0.561302	0.350812	-0.288903	0.28304	0.643837	0.215317	-0.221385	-0.705255	-0.395754	-0.148297	-0.552283	-0.755655	-0.288947	0.654806	0.0864344	0.150516	-0.16605	0.951876	0.167258	-0.699615	-0.916454	-0.540099	-0.875308	0.381545
ALB	-0.319684	0.678367	-0.388258	0.391005	0.326703	0.0985397	-0.0931094	-0.510798	-0.178351	0.0521339	-0.396901	-0.286279	-0.483043	0.218434	0.0806243	-0.0842192	-0.736756	0.110117	-0.143686	-0.70902	-0.0523532	-0.0483729	-1.06631	0.101412
ALB	-0.319684	0.678367	-0.389238	0.342619	0.335699	0.0350468	-0.293042	-0.716387	-0.309306	0.000958282	-0.509249	0.0676431	-0.195184	0.535824	NA	NA	-0.3491	-0.0496098	-0.192565	-0.886094	-0.7235	-0.632855	-1.28116	0.166739
ALB	-0.10551	0.633021	-0.162183	0.244427	0.304178	0.0477909	-0.263651	-0.504128	-0.424975	0.0993442	-0.273169	-0.272372	-0.221533	0.355225	0.177772	0.0105612	-0.233663	0.460227	0.0845143	-0.851867	-0.311107	-0.77265	-0.601885	0.305746
ALB	-0.319684	0.678367	-0.33315	0.240527	0.241018	0.0627334	-0.0201953	-0.554449	-0.0725485	-0.0928834	-0.026688	-0.45442	-0.165208	0.20497	0.118759	0.0237217	-0.503568	-0.143799	-0.0766411	-0.40776	-0.596698	-0.686986	-0.653622	0.372558
ALB	-0.319684	0.678367	-0.14098	0.250421	0.0351386	-0.461698	-0.246582	-0.426748	-0.243422	-0.142065	-0.413208	-0.691766	-0.204603	0.369419	0.131759	-0.0302651	-0.155874	-0.301422	-0.0420213	-0.527975	-0.250852	-0.652202	-0.69153	0.383715
ALB	0.518166	0.139628	-0.158421	-0.0139391	0.402721	0.549065	-0.201851	-0.716265	-0.213395	0.364252	-0.138306	-0.422505	-0.372568	0.0382783	0.0948647	0.000966796	-0.332241	0.00057966	-0.278819	-1.00045	-0.768702	-0.403581	-1.38861	0.118217
ALB	-0.217676	0.435694	-0.227173	0.215891	0.560943	0.348619	-0.234114	-0.471322	-0.366537	-0.0192514	-0.150883	-0.0319689	-0.115969	0.35759	0.0959852	-0.0233805	-0.199852	0.823583	-0.0667491	-0.506195	-0.495885	-0.625811	-0.511576	-0.0741173
HAI	0.06447	0.133821	-0.0593225	0.194101	0.149443	0.116702	-0.594678	-0.486253	-0.352115	-0.199612	0.36281	-0.748413	0.00488318	-0.157477	0.28402	-0.244445	-0.403084	0.0495449	0.232885	0.925486	-0.138279	-0.494976	-0.74759	0.595849
HAI	-0.319684	0.678367	0.0104954	0.280361	0.0807169	-0.265534	-0.785822	-0.357316	-0.22942	-0.434921	0.481288	-0.552804	-0.224036	-0.0449204	NA	NA	-0.0193297	-0.379825	-0.486296	0.390959	-0.366332	-0.497019	-0.583095	0.816806
HAI	0.26924	-0.17521	-0.0341357	0.0836251	-0.44321	0.127087	-0.703784	-0.269157	-0.435294	-0.49902	0.223721	-1.20815	0.170797	-0.221541	0.363454	-0.185036	-0.378889	0.429484	-0.354032	1.15078	0.0828385	-0.332869	-0.680104	0.76355
HAI	0.481372	0.0159127	-0.139608	0.0707401	0.363857	-0.0718194	-0.63812	-0.249012	-0.237994	0.117854	-0.537517	-0.835022	-0.54458	-0.148387	0.31057	-0.596548	-0.873367	-0.335805	-1.37549	0.0809503	-0.961633	-0.0617381	-1.17665	-0.132123
HAI	-0.217676	0.435694	-0.73307	-0.327885	0.49684	0.026767	-0.277566	-0.491917	0.14512	0.572596	-0.549296	-0.387335	-0.409296	-0.128689	0.0881931	-0.195973	-0.698595	0.0921677	-0.587848	0.336661	-0.467186	-0.398669	-0.781802	0.373397
HAI	0.617557	0.129907	-0.428699	0.380099	0.213174	-0.0268426	-0.253023	-0.532912	0.0792789	0.249368	-0.99063	-0.127327	-0.382289	0.0374678	0.21315	-0.188485	-0.725615	-0.138148	-0.504748	0.142775	-0.323365	-0.141156	-0.956324	0.2058
HAI	0.363611	-0.0281198	-0.686679	-0.0228281	0.180727	-0.171248	-0.53464	-0.243666	-0.236664	0.469794	-0.92363	-0.48449	-0.44286	-0.163706	0.2167	-0.237308	-0.679899	-0.135568	NA	NA	NA	NA	-0.968198	0.445794
HAI	1.24447	0.720997	-0.330016	-0.0431946	0.528857	-0.0445182	-0.348575	-0.386411	0.0270601	0.406266	-0.810131	-0.237763	-0.237464	0.791098	0.357239	-0.506801	-0.156831	0.52397	-0.592141	0.368339	-0.623089	-0.254884	-1.06108	0.255538
HAI	0.666278	-0.100809	-0.370947	0.0727256	0.261295	-0.201078	-0.49589	-0.309639	-0.200646	0.365455	-0.862923	-0.0729255	-0.431204	0.30503	0.0878382	-0.368319	-0.789959	0.0764297	-0.688333	0.307929	-0.0105625	-0.0434732	-1.02776	0.212307
HAI	0.450271	-0.272577	-0.402537	0.117454	0.199129	-0.162502	-0.766975	-0.286266	-0.441175	0.393698	-0.621569	-0.329823	-0.768289	-0.0543835	0.13594	-0.359483	-0.534899	0.572316	-0.530376	0.101918	-0.370688	-0.371885	-1.01894	0.0694219
HAI	-0.319684	0.678367	-0.577971	0.113565	0.335806	-0.246203	-0.52839	-0.550932	-0.109364	0.217034	-0.644423	-0.423886	-0.508796	0.446561	NA	NA	-0.708606	0.123586	-0.623436	0.254482	-0.551297	-0.564715	-0.949721	0.136107
HAI	0.604439	0.304225	-0.347532	-0.0702836	0.155495	-0.14952	-0.59301	-0.553741	0.1014	0.539729	-0.448498	-0.372452	-0.666603	-0.0566179	NA	NA	-0.435216	0.592502	-0.937815	0.121997	-0.140526	-0.109225	-0.640032	0.108358
HAI	-0.319684	0.678367	0.28289	-0.122896	0.266524	0.0821451	-0.4397	-0.29679	-0.280417	-0.135651	0.139254	-0.806493	0.039462	-0.25127	0.0684666	-0.379011	0.075574	0.600386	0.22367	0.418213	-0.179812	-0.0809143	-0.669579	0.818336
HAI	-0.217676	0.435694	-0.276507	0.266869	0.507143	-0.261437	-0.277162	-0.984838	-0.263455	0.216657	-0.691149	-0.041476	-0.618487	0.297657	0.477101	-0.37672	0.0514679	-0.421291	NA	NA	-0.490192	-0.0125873	-1.03944	0.456516
HAI	0.234622	0.524915	-0.337949	0.117763	0.357877	0.0195983	-0.672591	-0.531524	-0.619049	0.281522	-0.78464	-0.0871595	-0.73694	0.317338	0.385305	-0.50399	-0.58231	0.0789909	-0.587848	0.336661	-0.486748	0.0402719	-0.896993	0.396446
HAI	0.234622	0.524915	-0.476176	0.168212	0.268259	0.0223252	-0.502852	-0.878058	0.0328019	0.287274	-0.726481	0.021179	-0.305691	0.181933	0.184014	-0.345505	-0.755729	-0.348383	-0.654388	0.34144	-0.409086	-0.0357025	-1.20736	0.0755777
HAI	-0.319684	0.678367	-0.345683	0.0434685	0.555308	-0.0893067	0.0335985	-0.571876	-0.287098	0.0943304	-0.637364	-0.203293	-0.425765	0.237557	0.206442	-0.2685	-1.00793	-0.0882025	-1.435	0.220873	-0.298921	0.466605	-0.706339	-0.222854
HAI	0.907514	1.16653	-0.386762	-0.160612	0.443763	-0.0342348	-0.403491	-0.511156	-0.301443	0.247955	-1.25801	-0.655098	-0.516135	0.576081	0.366549	-0.303226	-0.779602	-0.330389	-1.51149	0.107823	-0.316065	0.304704	-1.10344	-0.472982
HAI	0.220542	-0.27662	-0.156218	0.184417	0.634425	-0.0325219	-0.492912	-0.523677	-0.319964	0.132507	-0.361128	-0.641317	-0.214418	0.107032	0.247105	-0.589712	-0.711464	-0.151003	-1.03866	-0.0492005	-0.632549	-0.277439	-0.786777	0.400938
HAI	0.0610571	0.696635	-0.0465222	-0.0397467	0.719558	-0.107214	-0.419789	-0.348793	-0.0214977	0.410272	-0.405778	-0.224735	-0.432765	0.00939825	0.219191	-0.217794	-0.796617	0.168084	-0.699365	0.298334	-0.615694	-0.184605	-0.929645	0.281858
HAI	0.604439	0.304225	-0.285624	-0.00992752	0.442578	-0.0580591	-0.451205	-0.506256	-0.174022	0.179667	-0.669159	-0.262002	-0.624553	0.325788	0.361268	-0.353448	-0.454074	-0.00735173	-0.623436	0.254482	-0.247525	-0.1528	-0.837675	0.259698
HAI	0.349604	0.428036	-0.369151	0.0869568	0.417269	0.0691593	-0.333007	-0.422334	-0.493572	0.334058	-0.666376	-0.334367	-0.0761344	0.121388	0.129729	-0.319458	-0.548946	-0.314296	-0.442657	0.168107	-0.22138	0.0950802	-1.04261	0.46921
HAI	0.454999	0.220978	-0.256691	0.189948	0.447046	0.0237015	-0.0303609	-0.447217	-0.335771	0.169839	-0.797425	-0.143551	-0.696205	0.46013	0.293192	-0.369162	-0.654334	-0.270281	-0.587848	0.336661	-0.544809	-0.0637298	-1.05152	0.631094
HAI	0.399605	-0.190359	-0.224938	0.193264	0.561737	0.0219423	-0.387152	-0.7007	-0.351055	0.351716	-0.547159	-0.496065	-0.950389	0.203523	0.171685	-0.173239	-0.55548	-0.0172654	-0.536934	0.131044	-0.0921746	-0.0600078	-0.727681	0.35906
HAI	0.336365	-1.54542	-0.459226	0.0148306	0.286694	0.00190045	-0.0810277	-0.4687	-0.341436	0.368782	-0.752447	-0.206506	-0.655567	-0.127789	0.180027	-0.205496	-0.927893	-0.385955	-0.721936	0.333627	-0.202492	-0.169545	-0.933491	0.341701
HAI	0.241527	-0.447691	-0.300701	-0.0111465	0.563574	0.403621	-0.37095	-0.414186	-0.166262	0.320032	-0.548929	-0.145325	-0.720992	0.164444	0.217259	-0.396301	-0.493209	-0.377947	-0.623436	0.254482	-0.434491	0.050655	-1.06265	0.345105
HAI	1.3626	-1.12858	-0.244606	-0.138229	0.417894	-0.216227	-0.346988	-0.246408	-0.111229	0.0844995	-0.782181	-0.454753	-0.361692	0.395547	0.211251	-0.348463	-1.49056	-0.149646	-0.587848	0.336661	-1.03163	0.171483	-1.04123	0.164407
HAI	-0.319684	0.678367	-0.324909	0.000508321	0.5018	0.0697765	-0.377257	-0.272659	-0.0798855	0.384344	-0.72603	-0.100786	-0.697958	0.2995	0.22552	-0.278138	-0.764909	-0.0270903	-0.592141	0.368339	-0.651205	0.0615847	-1.06422	0.323066
HAI	-0.0456643	0.334668	-0.416396	0.126216	0.560943	0.348619	-0.474667	-0.475632	0.0851413	0.566527	-0.591424	-0.406838	-0.764342	0.211995	0.456033	-0.45581	-0.778805	0.434301	-0.623436	0.254482	-0.347388	-0.328926	-0.862106	0.26148
HAI	0.427832	-0.0802307	-0.464578	-0.170233	0.313509	0.425851	-0.496487	-0.411978	-0.144255	0.473608	-0.758459	0.00866076	-0.407526	0.257066	0.274383	-0.336618	-0.862026	-0.205635	NA	NA	-0.129496	-0.212572	-1.01722	0.180699
HAI	0.324605	0.155936	-0.428095	0.163799	0.608502	0.240257	-0.528953	-0.320581	-0.0640449	0.354799	-0.599139	-0.21872	-0.312714	0.32832	0.30665	-0.422163	-0.774965	-0.0905491	-0.623436	0.254482	-0.485898	-0.13136	-0.866906	0.19546
HAI	0.322335	-0.0505865	-0.382625	0.107918	0.712824	-0.182971	-0.27922	-0.40207	-0.149813	0.235751	-0.906636	-0.302781	-0.896262	0.291177	0.316404	-0.464047	-0.693308	0.0919478	NA	NA	-0.0435915	0.0444193	-0.825502	0.298276
HAI	1.2101	0.271411	-0.319165	-0.130776	0.288719	0.0406297	-0.378012	-0.409515	-0.125539	0.14798	-0.798017	-0.232647	-0.490702	0.0813936	0.540198	-0.609602	-0.42922	-0.204578	NA	NA	-0.557841	0.323729	-1.03871	0.236345
HAI	0.322335	-0.0505865	-0.612839	-0.0714511	NA	NA	NA	NA	NA	NA	-0.795214	-0.125664	NA	NA	0.376709	-0.441111	NA	NA	-0.536934	0.131044	-0.0208415	0.0494343	-1.06924	-0.393125
HAI	0.37243	0.106614	-0.48786	0.204699	0.350634	-0.0134436	-0.728814	-0.474789	0.005502	0.401308	-0.816999	-0.208317	0.00400006	0.562892	0.269174	-0.391903	-0.740114	0.543901	-1.06506	0.465507	-0.673776	-0.0596535	-0.804611	-0.0868183
HAI	-0.122739	0.277347	-0.431108	-0.128351	0.600823	0.296772	-0.448802	-0.343187	-0.0399209	0.438489	-0.83267	-0.459159	-0.500858	0.697743	0.203138	-0.520326	-1.10454	0.249111	-0.631161	0.275493	-0.371315	-0.196255	-1.02905	0.151046
HAI	0.454032	-0.399642	-0.353754	0.0353011	1.16102	0.539425	-0.639065	-0.12874	0.0345252	0.4787	-0.922011	-0.205436	-0.460653	0.137718	0.46409	-0.420269	-0.137663	-0.000508543	-0.536934	0.131044	-0.103455	-0.288174	-0.898813	0.0123644
HAI	0.625256	0.0857202	-0.505184	0.0811425	0.97669	-0.4842	-0.710356	-0.304743	-0.0632904	0.106925	-0.627548	-0.394347	-0.451719	0.393025	NA	NA	-0.523542	0.0316407	-0.34978	0.351342	-0.0844278	0.189149	-1.16848	-0.122982
HAI	0.6657	-0.130433	-0.550228	0.232619	0.195406	0.186045	-0.66204	-0.198932	-0.0685751	0.261406	-0.736873	-0.452372	-0.321784	-0.0516485	0.126088	-0.282715	-0.426918	-0.44029	-0.735481	-0.0559474	-0.413013	0.106588	-1.16116	-0.301952
HAI	0.571525	-0.164887	-0.353209	0.0209683	0.287244	-0.111249	-0.612605	-0.467465	-0.37074	0.285797	-0.662606	-0.00545404	-0.891824	-0.410272	NA	NA	-0.848832	0.382091	-0.403153	0.0677464	-0.486748	0.0402719	-1.30047	0.145574
HAI	0.373449	-0.391448	-0.360692	-0.072489	0.671243	0.239481	-0.62022	-0.446436	-0.0280584	0.632664	-1.05659	-0.289015	-0.932685	-0.186274	0.0590931	-0.288165	-0.0136546	0.321152	-0.465118	-0.203862	-0.301088	-0.270414	-0.975022	0.05211
HAI	0.321654	-0.281113	-0.352021	0.000284926	0.700453	0.0938833	-0.614355	-0.364435	-0.132446	0.156375	-0.836028	-0.314362	-0.579922	0.031442	0.085876	-0.283985	-0.589742	0.285567	-0.518667	0.0514665	-0.0996578	-0.175292	-0.844197	-0.0468587
HAI	1.2338	0.503149	-0.42545	0.125229	0.584866	0.383438	-0.627569	-0.371996	-0.168195	0.0208063	-0.76408	-0.135274	-0.601165	-0.108934	0.381329	-0.535441	-0.811534	-0.240646	NA	NA	-0.950656	0.2286	-0.953836	0.588213
HAI	0.234622	0.524915	-0.0215038	-0.128404	0.322906	0.0286369	-0.36273	-0.57732	-0.055506	0.295785	-0.685133	-0.247471	-0.352096	0.301489	0.261408	-0.55934	-0.67891	-0.248949	-0.667566	-0.852542	-0.700267	0.0743805	-1.07342	0.517334
HAI	0.234622	0.524915	-0.164155	-0.0342815	0.55554	-0.0568376	-0.133426	-0.633123	-0.1871	0.492852	-0.408736	-0.458547	-0.145844	0.00181118	NA	NA	-0.258971	0.0604626	NA	NA	-0.834271	-0.248018	-0.898315	-0.0691846
HAI	0.427832	-0.0802307	-0.366864	-0.219677	0.349785	0.0635666	-0.447864	-0.612371	-0.269256	0.468902	-0.731117	-0.233855	-0.0376067	-0.60693	0.284228	-0.278794	-0.797048	-0.289352	-0.953877	0.525654	-0.117472	0.118263	-0.977568	0.300202
HAI	0.506804	0.420551	-0.43044	-0.158542	0.36592	-0.140385	-0.515917	-0.374388	-0.357003	0.446848	-0.76216	-0.1179	-0.549323	0.158077	0.136426	-0.164189	-0.75277	-0.312041	-0.62309	0.165257	-0.148949	-0.200324	-0.940187	0.320905
HAI	0.176501	-0.159631	-0.387421	0.166518	0.492858	-0.0160232	-0.24808	-0.35166	-0.215105	0.2574	-0.773534	-0.520398	-0.863886	0.092201	0.157667	-0.301888	-0.652811	-0.328137	-0.510865	0.321696	0.0817925	0.0833239	-0.908942	0.471385
HAI	1.24491	0.720524	-0.221057	0.127588	0.533307	-0.112173	-0.460452	-0.408881	0.0423052	0.545057	-0.79453	0.019751	-0.895522	-0.140742	0.134793	-0.23504	-0.638762	0.0749144	-0.592141	0.368339	-0.114716	0.216891	-0.782402	0.19419
HAI	-0.217676	0.435694	-0.359381	0.0308673	0.485478	-0.0665097	-0.574006	-0.333093	-0.151073	0.220395	-0.63488	-0.59329	-0.954616	-0.0169119	0.0376687	-0.140309	-0.426071	0.576175	-0.485695	0.0408331	-0.502218	-0.256063	-1.17766	0.323506
SCH	0.500984	-0.353335	0.527256	-0.784619	-0.0509258	-0.353054	-1.00319	0.404996	-0.97513	-0.406223	0.756096	-0.824326	0.0398403	-0.681363	-0.41677	0.453088	0.175105	-1.18387	-0.228569	1.09255	0.179822	-0.0115939	-0.413572	0.774562
SCH	0.589429	-0.24538	-0.283711	-0.655535	0.0179376	-0.491877	-0.980165	0.224356	-1.02648	-0.702356	0.623354	-0.822481	-0.00385157	-0.611859	-0.417863	0.553231	-0.30714	-0.92646	-0.535802	0.68287	0.183277	-0.282817	-0.741797	-0.210628
SCH	0.605274	-0.316054	0.271915	-0.560815	-0.223766	-0.0803606	-0.820341	0.329436	-1.17883	-0.410342	-0.359141	-1.27455	0.0263808	-0.490662	-0.492398	0.493992	-0.195355	-1.16718	0.190097	0.635182	0.196624	0.0575465	-0.103091	1.25499
SCH	0.979373	-0.498949	-0.0244012	-0.709777	0.198139	0.111452	-0.89708	0.226443	-0.914705	-0.265745	-0.182787	-0.0706384	-0.172795	-0.209109	-0.416771	0.178851	0.205883	-1.04107	-0.3937	0.451411	0.0274115	-0.100244	0.0131533	-0.910805
SCH	0.515505	-0.294404	-0.639723	-0.545658	0.0971146	-0.390104	-1.02133	0.205184	-1.0328	-0.0396446	-0.79016	0.298923	-0.302962	-0.354722	-0.587298	0.658606	0.0782076	-0.924123	-0.202461	0.30715	0.034105	-0.284575	-0.66273	-1.02702
SCH	0.552262	-0.375509	-0.302724	-0.273535	0.490294	-0.236669	-0.85161	0.363986	-1.1955	-0.311679	-0.69835	-0.472551	-0.285673	-0.549901	-0.407028	0.251005	-0.00484823	-1.10481	-0.220544	0.637295	0.152914	-0.101975	-0.881116	-0.12092
SCH	0.568736	-0.354136	-0.321035	-0.479832	0.287814	-0.0758064	-0.900533	0.0315213	-1.19193	0.0937639	-0.770123	0.0300133	-0.26162	-0.086952	-0.598667	0.178383	-0.449122	-0.7128	-0.428175	0.378834	-0.262714	0.21845	-0.846736	-0.176205
SCH	0.589429	-0.24538	-0.462087	-0.133891	0.333208	-0.0370141	-0.906398	0.118463	-0.831	0.113756	-0.144413	-0.641614	-0.332099	-0.245564	-0.872216	0.0457292	-0.0797142	-0.805851	-0.431049	0.23685	-0.402209	-0.191231	-0.442636	-0.944927
SCH	0.453076	-0.417166	-0.500034	-0.512908	0.14392	-0.303661	-0.605711	0.473452	-0.752588	-0.202585	-0.32931	-0.348191	-0.460599	-0.23119	-0.280434	0.394904	-0.113608	-0.8063	-0.3937	0.451411	-0.180621	0.0305756	-0.338672	-1.12666
SCH	0.324605	0.155936	0.742983	1.0968	0.53575	-0.630203	-0.97411	0.108098	-1.23537	-0.672982	0.870614	-0.616662	0.077826	-0.611021	-0.214385	0.411782	-0.306699	-0.978766	0.0518161	0.673622	0.272005	-0.253182	-0.300946	1.12589
SCH	0.176501	-0.159631	0.39978	0.807182	0.0565546	-0.898208	-0.896639	0.537067	-1.26453	-0.374617	0.750038	-0.820134	-0.00994889	-0.551422	-0.380524	0.780052	-0.0142289	-0.975492	0.275866	0.675856	0.197589	0.0803619	0.482213	1.1065
SCH	0.616044	-0.0108915	0.566743	0.0789281	0.0786442	-1.07798	-0.804743	0.483948	-1.06063	-0.479017	0.764145	-0.796884	-0.111721	-0.603275	-0.442705	0.649017	-0.195282	-0.987779	0.324836	0.806618	0.172484	0.229988	0.85753	-0.795526
SCH	0.61006	-0.305165	0.0247339	-0.157368	0.306497	-0.629149	-0.796799	0.183679	-0.973428	-0.523028	0.699812	-0.649274	-0.0763537	-0.554427	-0.135207	0.546678	-0.363756	-0.981164	0.0186313	0.976308	0.249947	-0.191948	-0.231037	0.415062
SCH	0.568736	-0.354136	0.494102	0.0774394	0.0326051	-0.74216	-0.937213	0.421953	-1.00726	-0.369916	0.843104	-0.540599	-0.128591	-0.613614	-0.560482	0.497645	0.00328603	-1.18944	0.0192002	1.00753	0.20785	-0.195581	-0.698109	-0.460213
SCH	0.587241	-0.26444	1.21732	0.753654	0.139975	-1.01777	-0.961323	0.352658	-0.909838	-0.679446	0.810037	-0.773435	-0.171846	-0.464839	-0.945688	0.659096	-0.29381	-1.06375	0.15227	0.649961	0.118396	-0.150649	0.0101649	0.945606
SCH	0.587241	-0.26444	-0.134005	-0.549889	0.607207	-0.747472	-0.962269	0.471925	-1.01245	-0.555338	0.713404	-0.932625	-0.0125252	-0.532793	-0.302806	0.770074	-0.22793	-0.930415	0.0667433	0.615505	-0.434444	-0.170367	-0.0448047	1.06066
SCH	0.568343	-0.182579	-0.212152	-0.636998	0.0926389	-0.572381	-0.434358	0.5573	-1.09487	-0.494535	0.605946	-0.554243	-0.116029	-0.565594	-0.264355	0.286832	-0.0352105	-1.05442	0.361976	0.687465	0.0483365	0.0814299	0.212541	0.567603
SCH	0.568736	-0.354136	-0.433736	-0.333775	0.540555	-0.861022	-0.633873	0.286612	-1.28494	-0.299253	0.728626	-0.717045	-0.130187	-0.715247	-0.674856	0.649046	0.0698408	-0.942985	-0.081367	1.37125	0.584622	-0.30905	0.0889924	0.38919
SCH	0.515505	-0.294404	0.00392392	-0.256053	-0.338242	-0.748184	-0.789893	0.608002	-1.18487	-0.656693	0.618945	-0.707694	0.0872955	-0.686435	-0.213732	0.720561	0.0467907	-1.01173	0.433871	0.680075	0.137107	0.560844	0.0821014	1.36563
SCH	0.522025	-0.231379	-0.263222	0.71485	0.29622	-0.780579	-1.00089	-0.018706	-1.01452	-0.609752	0.358874	-1.19943	-0.106969	-0.496065	-0.463842	0.735566	-0.0898145	-1.0969	0.225665	0.610183	-0.0368629	0.691387	0.194279	0.94895
SCH	0.587241	-0.26444	-0.234332	-0.218989	0.868592	-0.563142	-0.825028	0.297899	-1.04191	-0.500214	0.504542	-1.02318	-0.0935646	-0.605252	-0.603765	0.474354	-0.186328	-1.16978	0.151052	1.31457	0.12995	-0.118601	-0.129885	0.657622
SCH	0.552262	-0.375509	-0.736052	-0.486323	0.428737	0.291611	-1.07376	0.278575	-1.21407	-0.231746	-0.855536	-0.936008	-0.253221	-0.538535	-0.77835	0.789157	-0.445235	-0.760628	-0.25517	0.529196	0.086236	0.064818	-0.402645	-1.06317
SCH	0.589429	-0.24538	-0.472577	-0.239627	0.644501	-0.529614	-0.874016	0.379531	-0.857814	-0.171783	-0.861705	-0.369891	-0.370745	-0.426883	NA	NA	-0.309596	-0.656958	0.0478664	0.414107	0.0642895	0.0220777	-0.447411	-0.265017
SCH	0.61006	-0.305165	-0.261694	-0.553057	0.640754	-0.144686	-0.994516	0.287389	-1.12573	0.0842943	-0.455977	-0.031788	-0.463432	-0.504046	-0.578469	0.0629537	-0.470118	-1.27144	-0.399196	0.486684	-0.289893	0.294098	-0.915895	-0.781423
SCH	0.568736	-0.354136	-0.61821	-0.581785	-0.113139	-0.951736	-1.05911	0.606718	-1.07513	0.0134348	-0.65719	-0.206618	-0.134792	-0.733528	-0.75234	0.39632	-0.0814276	-1.1328	-0.0325373	0.422056	-0.299693	-0.133003	-0.982665	1.28607
SCH	0.568736	-0.354136	-0.372765	-0.191187	0.62369	-0.594111	-0.848274	0.408307	-0.973221	-0.180878	-0.990736	-0.292884	-0.24051	-0.606327	-0.469115	0.318464	-0.567938	-1.27497	0.183353	0.464545	-0.365286	0.122627	-0.547722	1.0677
SCH	0.552262	-0.375509	-0.356309	-0.309462	0.519378	-0.815343	-0.859668	0.324809	-1.03053	0.0180205	-0.908444	0.0323553	-0.385005	-0.541309	-0.625179	0.355002	-0.169195	-0.895335	-0.0412249	0.406867	-0.322977	0.164419	-0.0806524	-1.208
SCH	0.500984	-0.353335	-0.440778	-0.195965	0.692242	-0.605229	-0.859522	0.523471	-1.15854	-0.20754	-0.301105	-0.977844	-0.363285	-0.468092	-0.583182	0.492226	-0.382733	-1.34034	0.369179	0.593802	-0.0434797	-0.0748975	-0.461047	0.74276
SCH	0.568343	-0.182579	-0.193073	-0.554756	0.42074	-0.482768	-0.820744	0.0947128	-0.898705	-0.242378	-0.702029	-0.263171	-0.578239	-0.62098	-0.285256	0.571848	-0.193441	-0.585025	-0.3937	0.451411	0.148653	-0.0114726	-0.642362	-0.672463
SCH	0.637218	-0.229044	-0.301908	-0.0842166	0.394409	-0.831638	-1.0115	0.253719	-1.00543	0.0463376	-0.363319	-0.405522	-0.20706	-0.418094	-0.328307	0.44195	-0.10118	-1.00699	-0.461365	0.444923	0.086236	0.064818	-0.906709	-0.742419
SCH	0.522025	-0.231379	0.279384	-0.466038	-0.113888	-0.803264	-0.742906	0.286153	-1.08019	0.180979	-0.235609	-0.524779	-0.19052	-0.468514	-0.260718	0.439156	-0.0615684	-1.03352	NA	NA	-0.250751	-0.210489	-0.308106	-0.213245
SCH	0.587241	-0.26444	-0.147795	-0.413754	-0.0951591	-0.664233	-0.865645	0.0785143	-0.900657	-0.407735	-0.399603	-0.510432	0.00505002	-0.543619	NA	NA	-0.0620361	-1.09262	-0.248818	0.458078	0.0173992	-0.00269191	-0.173529	0.687135
SCH	0.568736	-0.354136	-0.461141	-0.464786	0.323882	-0.47901	-0.774797	0.538085	-1.16504	-0.0398584	0.0221035	-0.859454	-0.355234	-0.51992	-0.295659	0.326576	0.0642191	-0.870095	-0.238142	0.898503	0.164633	-0.103964	0.109909	-1.1986
SCH	0.487021	-0.356333	-0.66976	-0.226595	0.262238	-0.70154	-1.07822	0.440249	-1.21193	-0.0163797	-0.634206	-0.1204	-0.401293	-0.501737	-0.335676	0.334025	-0.125374	-0.909151	-0.69542	0.732437	0.0784463	-0.075418	-0.155087	-1.02189
SCH	0.505484	-0.126024	-0.298644	-0.441754	0.464473	-0.399508	-0.908636	0.432316	-1.04449	-0.178965	-0.500015	0.316557	-0.117637	-0.485648	-0.556372	0.263444	-0.265626	-1.05089	-0.592141	0.368339	-0.14265	-0.0726443	-0.419606	0.0348577
SCH	0.587241	-0.26444	-0.595784	-0.435425	0.778225	-0.331271	-0.875214	0.243222	-1.09643	-0.0888562	-0.440551	0.00509649	-0.18467	-0.527943	-0.522659	0.725995	-0.379824	-0.658372	-0.75274	0.652755	-0.0923633	-0.0429748	0.333532	-1.19269
SCH	0.568736	-0.354136	-0.177315	-0.699166	0.34532	-0.887658	-0.725693	0.479718	-0.942383	-0.14877	-0.875192	-0.49812	-0.207778	-0.591273	-1.04568	0.413314	0.0295279	-0.80107	-0.249915	0.489237	-0.0880133	-0.100235	-0.565914	-0.664183
SCH	0.500984	-0.353335	-0.421936	-0.332632	0.510507	-0.395507	-0.808239	0.52447	-1.08145	-0.0045656	-0.889815	-0.236068	-0.413629	-0.489031	NA	NA	-0.379324	-0.876477	NA	NA	NA	NA	-0.639348	-0.334533
SCH	0.568343	-0.182579	-0.261704	-0.190512	0.544271	-0.346222	-0.975813	0.270001	-0.895778	-0.109921	-0.660245	-0.466395	-0.351531	-0.372918	-0.444212	0.21695	-0.0238427	-0.897961	-0.266542	0.426959	0.0454236	-0.123961	-0.571855	-0.142158
SCH	0.587241	-0.26444	-0.230585	-0.40321	0.540599	-0.148696	-0.943915	0.181641	-0.929347	-0.128401	-0.389808	-0.110477	-0.210645	-0.458845	-0.528432	0.247682	-0.219885	-0.995571	-0.294221	0.433013	-0.0129989	-0.264824	-0.685392	0.211573
SCH	0.505484	-0.126024	-0.237989	-0.336808	0.741808	-0.460314	-1.02099	0.228052	-0.961869	-0.192157	-0.61955	-0.190569	-0.572253	-0.4517	-0.814689	0.173719	-0.113786	-0.797471	-0.211084	0.490026	0.0027517	-0.138214	-0.161581	-1.06467
SCH	0.487021	-0.356333	-0.248961	0.0878043	0.775055	-0.446917	-0.908764	0.304737	-1.03942	0.00885188	-0.953023	-0.181164	-0.291683	-0.277439	-0.449409	0.499027	-0.178918	-0.764108	-0.370413	0.639947	-0.331907	0.00774594	-0.718261	0.269145
SCH	0.589429	-0.24538	-0.31366	-0.228879	0.776537	-0.348839	-0.93099	0.119406	-1.03981	-0.141584	-0.420632	-0.537275	-0.348231	-0.3404	-0.387114	0.237876	-0.217432	-0.829228	-0.316158	0.709073	-0.175358	0.438288	-0.681309	0.266736
SCH	0.568343	-0.182579	-0.546586	-0.234067	0.716386	-0.568733	-0.842531	0.269179	-1.05878	0.00969254	-0.493358	0.237789	-0.482665	-0.538308	-0.547969	0.177801	-0.16112	-0.75827	-0.486296	0.390959	-0.331346	0.211118	-0.675051	-0.894728
SCH	0.587241	-0.26444	-0.482349	-1.11522	1.0131	-0.1781	-0.552465	0.38085	-1.01609	0.387458	-1.10265	0.325511	-0.346941	-0.409169	-0.145289	0.507735	-0.311215	-0.593604	-0.491391	0.36841	0.128369	0.0121682	0.221213	-1.20904
SCH	0.522025	-0.231379	-0.501047	-0.0823386	0.904462	0.239181	-0.621436	0.44	-1.12517	0.273289	-0.0447377	1.0213	-0.273208	-0.575033	-0.398786	0.268779	-0.354331	-0.800111	-0.467824	0.450033	-0.0433701	-0.0423381	-1.00402	-0.482228
SCH	0.552262	-0.375509	-0.407275	0.000577218	NA	NA	-0.441462	0.395734	-0.692091	0.2197	-0.272742	0.855189	-0.375785	-0.374664	-0.404725	0.38993	0.0221788	-1.0699	-0.398304	0.143434	0.12901	0.312535	-1.01252	-0.642181
SCH	0.368966	-0.253672	-0.899174	-0.149179	0.952249	-0.215695	-0.926325	0.278008	-0.871148	-0.097201	-0.799	-0.526084	-0.10437	-0.591723	-0.174602	0.569764	-0.249678	-0.93145	NA	NA	NA	NA	-0.847181	-0.820168
SCH	0.515505	-0.294404	-0.275881	-0.304584	0.465654	-0.409588	-0.865419	0.216923	-1.01377	-0.0994677	-0.446199	-0.138602	-0.226121	-0.520927	-0.500985	0.287421	-0.00219993	-0.865229	NA	NA	-0.290322	-0.256302	-0.268032	0.188265
SCH	0.589429	-0.24538	-0.350925	-0.579038	0.455625	0.169241	-0.766903	0.329166	-0.813919	0.00980526	-0.484939	-0.319021	-0.361584	-0.375213	-0.639116	0.420286	-0.173951	-0.989254	-0.501029	0.444014	0.0307357	0.0836281	-0.956734	0.0934759
BAY	NA	NA	0.199002	0.311316	-0.513999	0.156849	0.418727	1.06899	0.089817	-0.454905	0.655934	0.0148992	0.576516	-0.250461	0.403175	0.510986	0.821446	-0.0927823	NA	NA	NA	NA	0.92904	0.313854
BAY	NA	NA	0.122312	0.168325	NA	NA	NA	NA	NA	NA	-0.0982745	0.112924	NA	NA	NA	NA	NA	NA	NA	NA	NA	NA	0.632436	-0.662343
BAY	NA	NA	-0.157325	0.305539	NA	NA	NA	NA	NA	NA	0.518134	0.21413	NA	NA	NA	NA	NA	NA	NA	NA	NA	NA	0.391349	-0.340776
BAY	NA	NA	0.340846	0.417017	NA	NA	NA	NA	NA	NA	0.194159	0.427467	NA	NA	NA	NA	NA	NA	NA	NA	NA	NA	0.461717	0.171572
BAY	-0.581641	-1.11178	0.247659	0.236508	NA	NA	NA	NA	NA	NA	-0.119226	-0.141126	NA	NA	NA	NA	NA	NA	NA	NA	NA	NA	0.494505	0.299128
BAY	NA	NA	0.459358	0.310314	NA	NA	NA	NA	NA	NA	0.792034	0.728509	NA	NA	NA	NA	NA	NA	NA	NA	NA	NA	0.384026	0.375026
BAY	NA	NA	0.32146	0.426988	NA	NA	NA	NA	NA	NA	0.408745	-0.066769	NA	NA	NA	NA	NA	NA	NA	NA	NA	NA	0.606122	-0.0432868
BAY	-0.0454125	-0.646894	0.224352	0.0807607	-0.426224	0.177333	0.525787	0.798367	0.542337	-0.513896	0.812275	-0.133468	0.61659	-0.276332	NA	NA	0.866235	-0.353349	NA	NA	NA	NA	1.43052	-0.140442
BAY	NA	NA	0.213722	0.189076	NA	NA	NA	NA	NA	NA	0.121	0.265521	NA	NA	NA	NA	NA	NA	NA	NA	NA	NA	0.532116	0.0925341
BAY	NA	NA	0.222692	0.0771896	NA	NA	NA	NA	NA	NA	0.287922	0.182182	NA	NA	NA	NA	NA	NA	NA	NA	NA	NA	0.238911	0.167691
BAY	NA	NA	0.439711	0.28183	NA	NA	NA	NA	NA	NA	0.290165	0.35267	NA	NA	NA	NA	NA	NA	NA	NA	NA	NA	0.764087	-0.44766
BAY	-0.588495	-1.19523	0.580398	-0.153195	NA	NA	NA	NA	NA	NA	0.265788	0.103121	NA	NA	NA	NA	NA	NA	NA	NA	NA	NA	0.733953	-0.512545
BAY	NA	NA	0.632012	0.0608847	NA	NA	NA	NA	NA	NA	-0.000991871	0.320875	NA	NA	NA	NA	NA	NA	NA	NA	NA	NA	0.730233	-0.468353
BAY	NA	NA	0.327826	-0.255162	NA	NA	NA	NA	NA	NA	0.176413	-0.177113	NA	NA	NA	NA	NA	NA	NA	NA	NA	NA	0.632436	-0.662343
BAY	NA	NA	0.0300089	-0.224199	NA	NA	NA	NA	NA	NA	0.821755	-0.0350631	NA	NA	NA	NA	NA	NA	NA	NA	NA	NA	1.26897	-0.0244698
BAY	NA	NA	0.187673	0.02149	NA	NA	NA	NA	NA	NA	0.49186	-0.0856386	NA	NA	NA	NA	NA	NA	NA	NA	NA	NA	0.468307	0.569106
BAY	NA	NA	0.079334	-0.166761	-0.398028	-0.0267144	1.43523	0.235734	0.64036	0.0249802	0.503773	0.0878864	0.396711	-0.187207	NA	NA	0.21697	0.0182277	NA	NA	NA	NA	0.635813	0.0239855
BAY	NA	NA	0.447272	0.105483	-0.419811	-0.206549	NA	NA	0.362605	-0.0484283	0.706996	0.398521	0.391523	-0.307006	NA	NA	0.875664	-0.285462	1.00959	0.315607	1.4287	-0.538944	1.60368	0.388163
BAY	NA	NA	0.298637	0.378861	-0.593082	0.108178	0.17169	0.984497	0.736179	0.178957	0.221366	0.199571	0.46275	-0.0628327	NA	NA	0.46927	-0.279398	0.89205	0.0914204	0.741955	-0.00536067	0.727721	0.110782
BAY	NA	NA	0.307794	0.0400013	NA	NA	NA	NA	NA	NA	0.416369	-0.0153625	NA	NA	0.656627	0.388244	NA	NA	NA	NA	NA	NA	0.469246	0.272983
BAY	NA	NA	0.438638	-0.0050235	NA	NA	NA	NA	NA	NA	0.321951	0.092381	NA	NA	NA	NA	NA	NA	NA	NA	NA	NA	0.519535	0.0710361
BAY	-0.114667	-0.708604	0.283229	0.187848	NA	NA	NA	NA	NA	NA	1.00337	0.0236976	NA	NA	NA	NA	NA	NA	NA	NA	NA	NA	0.979148	0.157977
BAY	NA	NA	0.402109	0.388458	-0.583526	0.364215	NA	NA	1.05748	0.00972748	0.845126	-0.0827732	0.700818	0.020504	NA	NA	1.00005	-0.415592	NA	NA	NA	NA	1.4598	-0.0863981
BAY	NA	NA	0.362632	0.288982	NA	NA	NA	NA	NA	NA	0.24433	0.375357	NA	NA	NA	NA	NA	NA	NA	NA	NA	NA	0.471686	-0.00417268
BAY	NA	NA	0.107396	0.0221361	NA	NA	NA	NA	NA	NA	0.440166	0.0314493	NA	NA	NA	NA	NA	NA	NA	NA	NA	NA	0.731668	-0.0103505
BAY	NA	NA	0.463785	0.0757813	NA	NA	NA	NA	NA	NA	0.303882	0.191484	NA	NA	NA	NA	NA	NA	NA	NA	NA	NA	0.741478	-0.0558459
BAY	NA	NA	0.152104	-0.14319	-0.493622	0.172565	0.333476	1.20299	0.0634782	-0.433723	0.890222	0.159859	0.531862	0.0301933	NA	NA	0.95697	-0.329237	NA	NA	NA	NA	0.437535	0.512173
BAY	NA	NA	0.382016	0.212177	-0.32257	-0.12243	NA	NA	0.734448	-0.531437	0.831633	0.0162151	0.653677	-0.0477451	NA	NA	1.07907	-0.123827	1.51229	-0.0335816	1.06853	-0.835783	0.4363	0.342614
BAY	0.203983	-0.978825	0.343759	0.185244	-0.401102	-0.169125	0.333476	1.20299	0.912932	0.0640701	0.950951	0.538899	0.563065	0.0120645	0.694912	1.00233	0.988242	0.100246	NA	NA	NA	NA	0.473352	0.516103
BAY	NA	NA	0.564546	0.201767	NA	NA	NA	NA	NA	NA	0.830028	-0.148456	NA	NA	NA	NA	NA	NA	NA	NA	NA	NA	0.725256	0.59428
BAY	NA	NA	0.166307	0.219961	-0.595671	-0.234536	0.949588	-0.31913	1.13908	0.272554	0.328969	0.350105	0.346591	0.0537128	0.782016	0.335718	0.740235	0.360605	NA	NA	NA	NA	0.32021	-0.0854092
BAY	NA	NA	0.564008	0.220391	NA	NA	NA	NA	NA	NA	0.67547	-0.291252	NA	NA	NA	NA	NA	NA	NA	NA	NA	NA	0.473817	-0.301885
BAY	NA	NA	0.313649	0.236326	NA	NA	NA	NA	NA	NA	0.389051	0.352053	NA	NA	NA	NA	NA	NA	NA	NA	NA	NA	0.274751	0.333321
BAY	NA	NA	0.0142172	0.25459	NA	NA	NA	NA	NA	NA	0.243531	0.279351	NA	NA	NA	NA	NA	NA	NA	NA	NA	NA	0.112615	-0.0725092
BAY	-0.26252	-0.544933	0.247587	-0.102204	NA	NA	NA	NA	NA	NA	0.0440146	0.197312	NA	NA	NA	NA	NA	NA	NA	NA	NA	NA	0.110439	0.633152
BAY	NA	NA	0.109186	-0.358507	NA	NA	NA	NA	NA	NA	0.225504	0.142422	NA	NA	NA	NA	NA	NA	NA	NA	NA	NA	0.276222	0.436393
BAY	NA	NA	0.302569	0.279065	NA	NA	NA	NA	NA	NA	-0.000561474	0.385204	NA	NA	NA	NA	NA	NA	NA	NA	NA	NA	0.213279	0.987096
BAY	NA	NA	0.174189	-0.0389042	-0.250842	-0.151241	0.333476	1.20299	0.529079	-0.068156	0.126623	0.492769	0.321717	0.285452	0.894563	0.785206	0.57248	-0.319374	1.00087	-0.853151	0.497039	-0.217135	0.111567	0.298247
BAY	NA	NA	0.236774	0.378136	-0.285077	0.00322662	0.358232	0.197758	0.430811	0.263416	0.236386	-0.132993	0.34344	0.438478	NA	NA	0.577057	-0.135201	NA	NA	NA	NA	0.718366	-0.287666
BAY	NA	NA	0.303042	0.159622	-0.26295	-0.261584	NA	NA	0.797808	0.268414	0.360712	0.0469445	0.322836	0.2957	NA	NA	0.603807	0.654052	NA	NA	NA	NA	0.279045	0.281196
BAY	NA	NA	0.00834816	0.194988	-0.350719	-0.102769	0.662468	1.07139	0.49408	0.194852	0.133017	-0.17442	0.719364	0.0376734	NA	NA	0.415015	0.316013	0.954675	0.115673	0.391662	0.115092	0.193307	0.455101
BAY	NA	NA	-0.000194746	-0.0253989	-0.36233	-0.314213	-1.10775	-0.456456	0.36809	-0.256289	0.0225361	0.266027	0.281586	-0.00337902	0.677353	0.128085	0.65656	0.506155	0.82106	-0.77973	0.275406	0.408951	-0.11927	0.551225
BAY	NA	NA	0.120346	0.000210727	-0.0837664	0.0658852	0.567198	-0.13058	0.406156	-0.158692	0.130916	0.0949728	0.443696	0.0942397	NA	NA	0.502696	-0.0280514	0.5727	-0.262163	0.510285	0.219155	-0.0611511	0.368532
BAY	NA	NA	0.407441	-0.279749	-0.0627523	0.00634432	0.75655	0.425719	0.587342	0.092389	0.182468	0.491829	0.411996	0.0976857	NA	NA	0.435587	0.259581	NA	NA	NA	NA	0.572181	-0.224596
BAY	NA	NA	0.205121	0.0502473	-0.285077	0.00322662	-0.821033	2.1585	0.58638	-0.237554	0.205501	0.294306	0.44816	0.185124	NA	NA	0.72237	0.351907	1.19119	-0.139592	0.773756	-0.347767	0.461669	0.135549
BAY	NA	NA	0.460302	0.443927	-0.350719	-0.102769	NA	NA	0.672928	-0.380293	0.817854	-0.0914889	0.547143	-0.17937	NA	NA	0.763426	-0.559362	1.05337	0.277011	0.930912	-0.141364	0.699161	0.159245
BAY	NA	NA	0.325547	0.193523	-0.503361	-0.80587	NA	NA	0.7195	-0.913463	0.910877	-0.00485086	0.552195	-0.0469774	NA	NA	0.678831	0.0142949	NA	NA	NA	NA	0.635872	0.490209
BAY	NA	NA	0.434525	0.173356	-0.438038	-0.157099	0.641929	0.98979	0.504263	-0.102845	0.768544	0.0635299	0.62893	-0.00388255	NA	NA	0.849151	0.364218	1.63121	-0.273999	0.648331	0.302516	0.370837	0.410011
BAY	NA	NA	0.272723	-0.0137053	-0.804706	0.0856013	-0.130469	1.1872	0.372863	-0.564837	0.411305	0.114973	0.674765	-0.0918305	NA	NA	1.16478	-0.172053	1.47351	0.1947	0.570102	0.263297	0.458826	0.177463
BAY	NA	NA	0.0659679	0.526676	NA	NA	NA	NA	NA	NA	-0.0440284	0.690511	NA	NA	NA	NA	NA	NA	NA	NA	NA	NA	0.756381	-0.354436
BAY	NA	NA	0.384167	-0.273945	-0.32257	-0.12243	-2.10571	2.33856	0.185833	-1.61935	0.410609	0.431948	0.638934	-0.0238835	NA	NA	1.08378	-0.225718	1.30434	0.04021	0.408083	-0.154636	0.49874	0.255478
BAY	NA	NA	0.445001	-0.380985	-0.782099	0.0475733	1.73555	1.11218	-0.124911	-1.16353	0.913172	0.204083	0.6236	-0.328804	0.671443	0.570369	1.00575	-0.468554	1.08407	0.147943	1.01863	0.440762	0.982071	0.343305
BAY	NA	NA	0.704116	-0.229233	-0.355058	-0.091681	0.423119	0.814481	0.627386	-1.09055	0.95606	0.334167	0.752253	-0.282984	NA	NA	0.990282	-0.0292834	1.14657	0.624504	0.847893	0.803162	1.25399	0.66571
BAY	NA	NA	0.393989	-0.46439	-0.346202	-0.265434	-0.0566019	1.29083	0.18726	-0.854094	0.899297	-0.0999874	0.68539	-0.419376	NA	NA	1.05642	0.0849171	1.12408	-0.287672	0.782943	0.123341	0.804578	0.654606
BAY	NA	NA	0.969805	-0.568744	-0.32257	-0.12243	0.139694	1.16342	0.381783	-0.878365	1.07901	0.0704897	0.674683	-0.136303	1.59189	0.695811	1.1122	-0.0774125	1.54397	0.18599	0.975355	0.174211	0.825277	0.588037
BAY	NA	NA	-0.151319	0.603446	NA	NA	NA	NA	NA	NA	-0.0281937	0.232798	NA	NA	NA	NA	NA	NA	NA	NA	NA	NA	0.196162	0.303314
BAY	NA	NA	-0.00593806	-0.0651556	-0.527694	0.142344	0.44609	0.167248	0.686657	-0.303657	0.0102848	0.393902	0.541079	0.219086	0.436004	0.148265	0.13835	-0.215709	NA	NA	NA	NA	-0.251103	0.567648
BAY	-0.632387	-0.509246	-0.203681	0.252511	-0.480615	0.281885	0.240718	0.0562208	0.519057	-0.345277	0.17187	0.223334	0.168329	0.269271	NA	NA	0.590317	0.565661	0.942399	-0.0422429	-0.0733443	0.106717	-0.0409314	0.523384
BAY	NA	NA	0.076359	0.0202478	NA	NA	NA	NA	NA	NA	-0.0307341	0.248393	NA	NA	NA	NA	NA	NA	1.34951	0.513371	NA	NA	0.49944	-0.219438
BAY	NA	NA	-0.0109083	0.104094	NA	NA	NA	NA	NA	NA	0.0312674	0.363715	NA	NA	NA	NA	NA	NA	NA	NA	NA	NA	0.142969	-0.258441
BAY	NA	NA	0.0988445	0.402733	NA	NA	NA	NA	NA	NA	0.121358	0.0401265	NA	NA	NA	NA	NA	NA	NA	NA	NA	NA	0.62207	-0.401996
BAY	NA	NA	0.321374	0.00233327	NA	NA	NA	NA	NA	NA	0.384816	0.25987	NA	NA	NA	NA	NA	NA	NA	NA	NA	NA	0.62207	-0.401996
BAY	NA	NA	0.205215	0.28088	NA	NA	NA	NA	NA	NA	0.0157382	0.560208	NA	NA	NA	NA	NA	NA	NA	NA	NA	NA	0.688383	-0.0579405
BAY	NA	NA	0.417048	0.42645	NA	NA	NA	NA	NA	NA	0.784227	-0.104045	NA	NA	NA	NA	NA	NA	NA	NA	NA	NA	0.0466229	0.881178
BAY	NA	NA	0.390697	0.175015	NA	NA	NA	NA	NA	NA	-0.0186665	0.165075	NA	NA	NA	NA	NA	NA	NA	NA	NA	NA	0.62043	-0.45054
BAY	NA	NA	0.16232	0.215948	NA	NA	NA	NA	NA	NA	-0.110424	-0.0238677	NA	NA	NA	NA	NA	NA	NA	NA	NA	NA	0.0853461	-0.427742
BAY	NA	NA	0.0418864	0.138026	-0.151131	-0.0399435	0.371901	-0.218456	0.432152	0.10157	-0.0730698	0.0476483	0.42954	0.0365428	NA	NA	0.407677	-0.0714342	0.486469	-0.256325	0.719636	0.0399348	0.121256	-0.224642
BAY	-0.632387	-0.509246	-0.14124	0.102926	NA	NA	NA	NA	NA	NA	-0.069874	-0.0465844	NA	NA	NA	NA	NA	NA	NA	NA	NA	NA	-0.0594386	-0.10976
BAY	NA	NA	-0.0348975	0.286976	NA	NA	NA	NA	NA	NA	0.11004	0.380499	NA	NA	NA	NA	NA	NA	NA	NA	NA	NA	0.066513	0.164488
BAY	NA	NA	0.464027	0.274434	-0.457324	0.153062	-0.28536	1.29382	0.493901	-0.48541	0.978482	0.200702	0.62912	-0.302692	NA	NA	0.780751	-0.647796	1.05645	0.0510864	1.35831	-0.250185	1.0864	0.233228
BAY	NA	NA	0.394575	0.0992691	NA	NA	NA	NA	NA	NA	0.934907	-0.0828896	NA	NA	NA	NA	NA	NA	NA	NA	NA	NA	0.465534	0.36515
BAY	0.00987296	-0.674409	0.299485	0.332611	-0.456947	0.151716	-0.851334	1.6758	0.81787	-0.43735	0.660944	-0.0298001	0.456228	-0.102931	NA	NA	0.888018	0.485524	0.734657	0.519426	0.739171	-0.505276	0.526662	0.734226
BAY	NA	NA	0.468724	-0.0659784	NA	NA	NA	NA	NA	NA	0.314272	0.371098	NA	NA	NA	NA	NA	NA	NA	NA	NA	NA	0.108517	1.02658
BAY	NA	NA	-0.0835333	-0.0566665	-0.393539	-0.123064	0.468504	-0.0754769	0.443453	0.0318228	0.341373	0.387413	0.260786	0.215045	NA	NA	0.0552407	0.212786	0.56905	-1.20158	0.212896	0.454853	-0.0452263	-0.138867
BAY	NA	NA	0.155187	0.452396	NA	NA	NA	NA	NA	NA	0.288017	0.141769	NA	NA	NA	NA	NA	NA	NA	NA	NA	NA	0.294866	-0.249205
BAY	NA	NA	0.154965	0.236615	NA	NA	NA	NA	NA	NA	-0.298125	0.12946	NA	NA	NA	NA	NA	NA	NA	NA	NA	NA	-0.0541633	-0.17536
BAY	NA	NA	-0.0724023	0.16817	NA	NA	NA	NA	NA	NA	0.265658	0.398213	NA	NA	NA	NA	NA	NA	NA	NA	NA	NA	0.0405252	0.493219
BAY	NA	NA	-0.128234	0.0530337	NA	NA	NA	NA	NA	NA	0.225584	0.172858	NA	NA	NA	NA	NA	NA	NA	NA	NA	NA	-0.0533504	0.254803
BAY	-0.550485	-0.618568	-0.0084009	0.591365	NA	NA	NA	NA	NA	NA	-0.0816384	0.453282	NA	NA	NA	NA	NA	NA	NA	NA	NA	NA	0.273889	-0.533417
BAY	NA	NA	-0.254545	0.423664	-0.30209	0.457178	0.259748	0.23292	0.369183	0.125662	-0.256853	0.108344	0.295689	0.155941	NA	NA	0.331214	0.247595	0.500824	-0.353884	0.53788	0.315253	0.024905	0.104506
BAY	NA	NA	0.104771	0.285782	-0.493622	0.172565	0.35252	0.0816956	0.537172	0.0425053	0.370777	0.680683	0.23556	0.117099	NA	NA	0.00624663	0.278169	0.402157	-1.13942	0.349969	-0.351491	0.192132	0.076083
BAY	NA	NA	-0.0620435	0.044399	-0.787891	0.537329	1.04596	0.183418	0.468633	0.425389	0.624399	0.329014	0.250772	0.166508	NA	NA	0.176007	0.420255	NA	NA	NA	NA	0.0669973	0.587523
BAY	NA	NA	0.474114	0.142034	-0.477506	-0.441832	0.254857	0.852235	0.40934	0.099035	0.0508213	0.214191	0.382429	0.460621	NA	NA	0.143806	0.779719	1.53375	-0.460512	0.551655	-0.375832	0.624832	-0.268542
BAY	NA	NA	0.25081	0.14911	-0.239234	-1.161	1.46928	-1.37731	0.39813	0.118171	0.687572	0.217423	0.685745	-0.0390331	NA	NA	0.298309	0.393422	1.26101	0.626791	NA	NA	0.619401	-0.282274
BAY	-0.20683	-0.506844	0.0852033	0.294932	-0.104796	-0.0791641	0.586296	0.111696	0.479187	0.414645	0.0507084	0.296106	0.158042	0.133716	NA	NA	0.0258403	-0.134022	NA	NA	NA	NA	0.631015	-0.389488
BAY	NA	NA	0.000403061	0.0909363	-0.245826	-0.270949	1.02124	0.0238609	0.620186	0.166177	0.34225	0.68042	0.372323	0.610225	NA	NA	0.444685	0.14493	NA	NA	NA	NA	0.623684	-0.245934
BAY	NA	NA	-0.145472	0.442528	-0.285077	0.00322662	0.574082	0.476623	0.326557	0.2751	0.785817	0.474128	0.217287	0.125806	0.453158	0.160281	0.249896	0.239354	0.961467	-0.251637	0.620042	-0.148424	0.630987	-0.207351
BAY	NA	NA	-0.105697	0.479966	-0.335308	0.0224348	0.718631	0.166081	0.470501	0.0295662	0.048345	0.531299	0.407772	0.191573	NA	NA	0.0800639	0.206469	NA	NA	NA	NA	0.578154	0.0123705
BAY	NA	NA	0.0547321	0.147519	NA	NA	NA	NA	NA	NA	0.337633	0.751581	NA	NA	NA	NA	NA	NA	NA	NA	NA	NA	0.496875	0.372534
BAY	0.065895	-0.562213	-0.0854017	0.444899	-0.350719	-0.102769	0.42783	-0.00119144	0.376112	0.389027	-0.0190529	-0.560929	0.413815	0.376676	NA	NA	0.573912	0.0886522	0.834232	-0.532451	0.46722	0.0402264	0.525054	-0.373913
BAY	NA	NA	0.0807236	0.268079	-0.350719	-0.102769	0.927103	0.219427	0.326446	0.242262	0.193757	0.565338	0.474001	0.287822	NA	NA	0.481908	0.102087	NA	NA	NA	NA	0.312371	-0.251131
BAY	NA	NA	0.19131	0.280126	-1.02032	0.357522	0.154395	-1.16022	0.344883	0.290846	0.501987	-0.267761	0.655375	0.0660677	NA	NA	0.145601	-0.134391	NA	NA	NA	NA	0.55765	0.31156
BAY	NA	NA	0.00825454	0.0727561	-0.477506	-0.441832	0.429362	0.242577	0.395196	0.290284	0.220164	0.324059	0.368455	0.0694455	NA	NA	0.301551	0.049074	NA	NA	NA	NA	0.802017	-0.401802
BAY	NA	NA	0.228038	0.188097	-0.26295	-0.261584	0.879806	0.0786368	0.295698	-0.171377	0.713495	-0.284293	0.582054	0.183404	0.767177	0.236607	0.567838	0.0323901	0.780431	0.46073	0.779333	-0.31845	0.490929	0.285163
BAY	NA	NA	0.373805	0.0323704	-0.3393	-0.487424	0.882596	0.0467307	0.511324	-0.192737	0.520479	0.236972	0.663622	0.00265235	0.540297	0.395846	0.579024	0.0265979	NA	NA	NA	NA	0.809499	0.0539063
BAY	NA	NA	-0.0387076	0.0142338	NA	NA	NA	NA	NA	NA	0.0407799	0.365361	NA	NA	NA	NA	NA	NA	NA	NA	NA	NA	0.398021	-0.635815
BAY	NA	NA	0.444682	0.0973841	-0.64518	-0.307032	0.358248	0.355287	0.388472	-0.246166	0.518887	0.138948	0.515132	0.346882	NA	NA	0.525792	0.117062	0.580718	0.173813	0.754311	-0.330819	0.709445	-0.0137341
BAY	NA	NA	0.646993	-0.00164591	-0.209819	1.52799	0.743549	-0.167513	0.460177	0.00685966	0.279242	0.132959	0.381985	0.450664	NA	NA	0.828857	0.256264	NA	NA	NA	NA	0.414536	-1.16937
BAY	NA	NA	0.162056	-0.34929	-0.634163	0.0393622	0.730489	-0.217813	0.435771	-0.421491	0.383039	0.144286	0.403985	0.0992873	NA	NA	0.433271	0.0715129	0.62262	0.147233	0.59355	-0.10019	0.686781	-0.401555
BAY	NA	NA	0.0298204	-0.134246	-0.510035	-0.337546	0.660457	-0.0643976	0.600225	-0.733444	0.620698	0.365844	0.450559	0.0339255	NA	NA	0.684026	0.147294	0.919404	0.00903224	0.724931	-0.332705	0.690848	0.317677
BAY	NA	NA	-0.0403979	-0.354155	-0.477506	-0.441832	0.690162	-0.364521	0.718617	-0.695931	0.299672	0.292355	0.460313	0.0239926	NA	NA	0.519182	0.105666	0.825646	-0.208295	0.723105	0.172736	0.82917	-0.102571
BAY	NA	NA	0.442126	-0.349467	-0.458359	1.03625	0.358077	0.153292	0.83604	-0.698117	0.520462	0.307254	0.649864	-0.0863299	NA	NA	0.958893	0.342912	NA	NA	NA	NA	0.852325	0.00740289
BAY	0.0347217	-0.623462	0.188142	-0.119463	-0.32257	-0.12243	0.640398	0.334014	0.589576	-0.697013	0.851043	-0.0588805	0.656278	-0.0933618	NA	NA	0.987975	0.160102	NA	NA	NA	NA	1.71111	1.06967
BAY	NA	NA	0.749445	-0.192359	NA	NA	NA	NA	NA	NA	0.935707	0.312089	NA	NA	NA	NA	NA	NA	NA	NA	NA	NA	0.91012	0.382041
BAY	NA	NA	0.95967	-0.335298	-0.634218	-0.394646	0.43193	-0.032337	0.38571	-1.09174	0.975469	-0.0253234	0.814915	-0.442425	NA	NA	0.678735	0.407469	NA	NA	NA	NA	0.894492	0.476711
BAY	NA	NA	0.695115	-0.657425	-0.285077	0.00322662	1.20067	0.712402	0.226909	-1.03714	1.01974	0.168922	0.708245	-0.168416	NA	NA	0.98728	0.244051	NA	NA	NA	NA	1.04625	0.512503
BAY	NA	NA	0.117909	0.330864	NA	NA	NA	NA	NA	NA	0.388543	0.101501	NA	NA	NA	NA	NA	NA	NA	NA	NA	NA	0.245133	-0.712036
BAY	NA	NA	0.666056	-0.506314	-0.302313	-0.354828	0.343782	0.909877	0.275144	-0.765739	0.981967	0.131442	0.80059	-0.239673	NA	NA	0.956495	-0.230176	NA	NA	NA	NA	0.894823	0.792163
BAY	0.347254	-0.614298	0.7626	-0.29296	NA	NA	NA	NA	NA	NA	0.952631	0.175205	NA	NA	NA	NA	NA	NA	2.31829	-0.236496	NA	NA	1.01399	1.18308
BAY	NA	NA	0.72499	-0.542619	NA	NA	NA	NA	NA	NA	0.775226	0.127918	NA	NA	NA	NA	NA	NA	NA	NA	NA	NA	0.540927	0.117444
BAY	NA	NA	0.871204	-0.0517244	-0.277211	-0.0791249	0.850849	0.996584	0.574825	-0.609221	1.19623	0.199918	0.980209	0.0793512	1.77839	0.376895	0.738294	0.397056	NA	NA	NA	NA	0.740958	0.460113
BAY	NA	NA	0.549964	0.0666954	-0.161539	-0.0668682	1.06405	0.735004	0.350706	-0.653378	1.02813	0.0132545	0.624737	-0.0454119	NA	NA	0.842453	0.390926	NA	NA	NA	NA	0.907474	0.533847
BAY	NA	NA	0.90218	-0.256455	-0.233337	-0.0556481	0.992827	0.864811	0.330004	-1.17214	0.951943	0.0797878	0.739693	-0.163453	NA	NA	0.98427	0.239846	1.13308	0.560625	0.694703	-0.410011	1.34004	0.909494
BAY	NA	NA	0.804575	-0.0852022	NA	NA	-0.550837	1.73633	0.476332	-1.0258	0.948903	0.201137	1.59492	-0.0237088	NA	NA	1.48732	0.746151	NA	NA	NA	NA	1.1456	0.65422
BAY	NA	NA	0.158675	0.290366	NA	NA	NA	NA	NA	NA	-0.0396995	-0.0810419	NA	NA	NA	NA	NA	NA	NA	NA	NA	NA	0.120527	0.0323045
BAY	NA	NA	0.54947	-0.984035	-0.532707	-0.447764	1.64777	-0.551036	0.307098	-1.01686	1.08152	0.0686502	0.693125	-0.333714	NA	NA	1.05161	0.00308763	NA	NA	NA	NA	1.01746	0.736746
BAY	NA	NA	0.624694	-0.838961	-0.419811	-0.206549	0.359225	0.630021	0.674331	-1.00123	1.04114	0.236032	0.812274	-0.28965	0.969966	0.41207	0.942097	-0.0762872	NA	NA	NA	NA	1.30891	0.927428
BAY	NA	NA	0.473552	-0.594974	NA	NA	NA	NA	NA	NA	1.0409	0.0409389	NA	NA	NA	NA	NA	NA	NA	NA	NA	NA	1.08448	0.458088
BAY	NA	NA	0.605771	-1.15483	-1.19762	-0.186401	-0.210496	0.927194	0.299523	-1.09523	1.02374	0.319862	0.709573	0.0707871	NA	NA	0.908033	0.184018	0.928001	0.340337	0.658415	-0.495175	1.22879	0.457779
BAY	NA	NA	0.292182	-1.32866	-0.365097	-0.150421	0.248813	1.2281	0.361009	-0.966877	1.02812	0.294624	0.865154	-0.0639822	NA	NA	0.967802	0.0964204	NA	NA	NA	NA	1.13586	0.423363
BAY	NA	NA	0.260856	-1.2046	-1.20914	0.0576592	0.213869	1.24683	0.603007	-0.963305	1.10203	0.310186	0.772317	-0.202211	NA	NA	1.05177	-0.024755	1.59266	0.275531	0.599091	-0.319335	0.980441	0.492462
BAY	NA	NA	0.842692	-0.893773	NA	NA	NA	NA	NA	NA	0.978482	0.200702	NA	NA	NA	NA	NA	NA	NA	NA	NA	NA	0.998746	0.588624
BAY	NA	NA	0.493053	-0.981045	NA	NA	NA	NA	NA	NA	0.968578	0.232583	NA	NA	NA	NA	NA	NA	NA	NA	NA	NA	1.06831	0.408536
BAY	NA	NA	0.805666	-0.687955	-0.347957	-0.290646	0.213869	1.24683	0.453703	-0.78174	0.936108	0.184671	0.733703	-0.233337	NA	NA	0.928628	0.233336	NA	NA	NA	NA	1.02326	0.391008
BAY	NA	NA	0.221824	-1.33009	-0.405597	-0.213796	0.190197	0.876649	0.31947	-0.952596	1.00811	0.167616	0.608041	-0.119748	NA	NA	0.604553	0.257299	1.34879	0.233769	0.738379	-0.167004	1.05251	0.464039
BAY	NA	NA	-0.0372503	0.128998	NA	NA	NA	NA	NA	NA	0.0756298	0.312396	NA	NA	NA	NA	NA	NA	NA	NA	NA	NA	0.139595	-0.0602459
BAY	NA	NA	0.889758	-0.157204	NA	NA	NA	NA	NA	NA	0.87851	0.294682	NA	NA	NA	NA	NA	NA	NA	NA	NA	NA	1.00527	0.560071
BAY	NA	NA	NA	NA	-0.419811	-0.206549	0.694875	0.61249	0.259558	-1.16037	0.859021	0.00392834	0.756137	-0.263203	NA	NA	1.0925	-0.146052	1.44948	0.382713	0.664912	-0.411719	0.877782	0.494495
BAY	NA	NA	0.353812	0.0442894	-0.261014	-0.0345634	NA	NA	0.978657	0.429757	0.711598	-0.189696	0.552374	0.21684	NA	NA	0.500776	-0.194011	0.664238	0.330445	1.13646	-0.230716	0.516711	0.45451
BAY	NA	NA	0.286988	-0.244879	NA	NA	1.73521	1.11279	NA	NA	-0.17964	0.257688	0.350867	0.230624	NA	NA	0.273477	0.563216	NA	NA	NA	NA	0.171802	0.11609
BAY	NA	NA	0.369237	-0.0178632	NA	NA	NA	NA	NA	NA	0.624196	0.450646	NA	NA	NA	NA	NA	NA	NA	NA	NA	NA	0.243981	0.0142689
BAY	NA	NA	0.0896445	-1.29987	-0.48982	0.103885	0.701412	0.468255	0.577203	-0.0558417	0.0147084	0.15158	0.467548	0.412353	NA	NA	0.197155	0.0372049	0.481141	-0.165697	0.615931	-0.0627805	0.442762	-0.100406
BAY	NA	NA	0.500552	-0.0545368	NA	NA	NA	NA	NA	NA	0.17302	0.199631	NA	NA	NA	NA	NA	NA	NA	NA	NA	NA	0.579742	-0.0902364
BAY	NA	NA	0.363433	-0.302557	NA	NA	NA	NA	NA	NA	0.311793	-0.221307	NA	NA	NA	NA	NA	NA	NA	NA	NA	NA	0.639283	0.158061
BAY	NA	NA	0.541355	-0.232498	NA	NA	NA	NA	NA	NA	0.375267	0.832237	NA	NA	NA	NA	NA	NA	NA	NA	NA	NA	-0.251026	0.540296
BAY	NA	NA	0.283179	-0.0617568	-0.285077	0.00322662	0.740694	0.226195	0.647404	0.302711	0.322964	0.108475	0.445056	0.00694376	NA	NA	0.259525	-0.0746069	NA	NA	NA	NA	0.687456	-0.213045
BAY	NA	NA	0.343688	0.0413104	0.790308	-1.80459	0.118031	0.134239	0.69209	0.0846154	0.769518	-0.0870295	0.4252	0.210825	NA	NA	0.34831	0.243666	0.504867	0.404965	0.292361	-0.59245	-0.289001	0.481614
BAY	NA	NA	-0.00753987	0.0335424	NA	NA	NA	NA	NA	NA	0.406002	-0.0871814	NA	NA	NA	NA	NA	NA	NA	NA	NA	NA	0.56071	-0.0842891
BAY	NA	NA	0.0916881	-0.0612464	NA	NA	NA	NA	NA	NA	0.221897	-0.159671	NA	NA	NA	NA	NA	NA	NA	NA	NA	NA	0.655613	-0.144172
BAY	NA	NA	0.358674	-0.0448101	NA	NA	NA	NA	NA	NA	0.808706	-0.12183	NA	NA	NA	NA	NA	NA	NA	NA	NA	NA	0.680109	0.387657
BAY	NA	NA	-0.0190286	-0.131723	-0.804706	0.0856013	1.21375	-0.140079	0.711072	0.302243	0.00230724	-0.0523114	0.486104	0.324834	NA	NA	0.38984	-0.0872553	NA	NA	NA	NA	0.434953	-0.0496231
BAY	NA	NA	0.35172	-0.0640915	NA	NA	NA	NA	NA	NA	-0.113054	0.0909001	NA	NA	NA	NA	NA	NA	NA	NA	NA	NA	-0.0989089	0.348292
BAY	NA	NA	0.615173	0.01925	-0.26295	-0.261584	0.66272	-0.324127	0.915435	0.157497	-0.418885	0.184313	0.254788	0.299959	NA	NA	0.225367	0.161216	0.896499	0.761185	0.072771	0.670162	-0.118159	0.383716
BAY	NA	NA	-0.0101684	-0.485626	-0.250842	-0.151241	0.603869	0.0774078	0.577801	0.33796	-0.0645613	0.16826	0.341277	0.437323	NA	NA	0.424541	0.0222428	1.2136	1.03665	0.545681	-0.56673	0.632436	-0.662343
BAY	NA	NA	0.219967	0.453396	-0.748221	-0.042777	0.361859	0.021055	0.588883	0.227289	-0.103907	-0.0234155	0.236301	0.556359	NA	NA	0.543648	0.0108187	NA	NA	NA	NA	0.632436	-0.662343
BAY	NA	NA	0.406434	0.247467	-0.195921	-0.0224354	0.719865	-0.175924	0.513177	0.194367	0.348165	0.42062	0.199647	0.41909	NA	NA	0.0753843	0.174075	0.262027	0.0233824	0.616838	0.463438	0.50237	-0.442154
BAY	-0.77269	-0.050314	0.0759578	0.394246	NA	NA	0.700296	-0.318776	0.467929	0.211758	0.136334	0.0608164	0.215963	0.338216	NA	NA	0.525645	-0.0869645	0.455196	0.14487	1.0073	0.352709	0.713606	-0.214792
BAY	NA	NA	-0.0598403	0.362313	-0.30209	0.457178	1.26664	-0.350556	0.55777	0.224138	-0.125801	0.31844	0.146247	0.259906	NA	NA	0.319894	-0.263177	0.954845	-0.357749	0.958071	0.50712	0.662266	-0.432421
BAY	NA	NA	0.246575	-0.600828	-0.208801	-0.299839	0.849403	0.182935	0.589391	0.388068	0.282036	0.45639	0.510106	0.328325	NA	NA	0.772018	-0.161606	0.709863	-0.719164	0.570759	0.40953	0.655613	-0.144172
BAY	NA	NA	0.151399	-0.185882	-1.20914	0.0576612	1.19725	-0.801192	0.528798	0.214844	0.0280794	0.0525369	0.324549	0.23484	NA	NA	0.232419	0.21309	0.64617	-0.471199	0.934817	-0.0796753	0.663343	-0.152338
BAY	NA	NA	0.637582	-0.047671	NA	NA	0.527167	0.235647	0.792815	0.0515866	0.329107	-0.0431785	0.317211	0.216961	0.801155	0.567894	0.55437	0.117798	0.581573	0.38188	0.545882	-0.192577	0.49316	0.11823
BAY	NA	NA	0.0258941	-0.0714053	-0.393539	-0.123064	0.347199	-0.0215305	0.640104	0.0786872	0.183635	0.0350527	0.524474	0.20351	1.02891	1.02454	0.587731	-0.244922	1.3102	-0.0514964	0.493375	0.408136	0.661849	-0.661724
BAY	NA	NA	0.245164	0.0444002	NA	NA	0.25015	0.0365927	0.546709	0.208062	-0.165626	-0.383526	0.319896	0.381049	NA	NA	0.0507235	-0.0363976	1.06627	0.428597	0.340304	0.632108	0.478402	-0.189427
BAY	NA	NA	0.228775	0.021248	-0.32257	-0.12243	0.171159	0.297661	0.824183	0.104486	0.491755	-0.114635	0.407267	0.179446	NA	NA	0.589354	0.161003	0.768726	0.170568	0.733092	-0.047694	0.280409	0.0966106
BAY	NA	NA	NA	NA	NA	NA	NA	NA	NA	NA	NA	NA	NA	NA	NA	NA	NA	NA	NA	NA	NA	NA	NA	NA
BAY	NA	NA	NA	NA	NA	NA	NA	NA	NA	NA	NA	NA	NA	NA	NA	NA	NA	NA	NA	NA	NA	NA	NA	NA
BAY	NA	NA	0.195988	-0.325124	NA	NA	0.552225	0.138017	0.867827	-0.440073	-0.19471	0.329475	0.407849	0.350422	NA	NA	0.70931	0.114407	0.554636	-0.291549	0.641273	0.0553168	0.671787	-0.176087
BAY	-0.82938	-0.235101	0.623345	0.0330067	NA	NA	0.833776	-0.0434727	0.554823	0.11757	0.202422	0.178156	0.291685	0.486261	NA	NA	0.67901	0.0452432	0.831852	-0.456339	0.517055	0.234492	0.642522	-0.255116
BAY	NA	NA	0.832857	-0.130364	NA	NA	0.868947	-0.337337	0.573994	0.255537	-0.0467789	0.0818224	0.218537	0.472058	NA	NA	0.534808	0.142342	NA	NA	NA	NA	0.237862	-0.106082
BAY	NA	NA	0.443823	-0.346465	NA	NA	0.563671	0.0773847	0.724629	-0.423706	0.406563	0.296343	0.449536	0.400785	NA	NA	0.620118	0.0921302	NA	NA	NA	NA	0.619348	-0.0125315
BAY	NA	NA	0.391812	0.379218	NA	NA	NA	NA	NA	NA	0.584031	-0.0691573	NA	NA	NA	NA	NA	NA	NA	NA	NA	NA	0.587708	-0.0180959
BAY	NA	NA	0.455423	-0.272414	-0.23923	-1.161	0.565341	0.0653303	0.887426	-0.348417	0.287421	0.403218	0.456405	-0.0921734	1.2951	0.0392742	0.270175	0.423328	NA	NA	NA	NA	0.4744	0.194027
BAY	NA	NA	0.471765	0.293691	NA	NA	NA	NA	NA	NA	0.840364	0.00687609	NA	NA	NA	NA	NA	NA	NA	NA	NA	NA	0.485614	0.621793
BAY	NA	NA	0.228452	-0.0943334	-0.239236	-1.16101	0.887448	0.367504	0.729933	-0.336212	0.470798	0.00751373	0.436165	0.230437	NA	NA	0.708689	0.426227	NA	NA	NA	NA	0.726493	-0.0122848
BAY	NA	NA	0.555785	0.40084	NA	NA	NA	NA	NA	NA	-0.121615	0.109256	NA	NA	NA	NA	NA	NA	NA	NA	NA	NA	0.718902	-0.114671
BAY	NA	NA	0.417193	-0.525398	NA	NA	NA	NA	NA	NA	0.143344	0.410755	NA	NA	NA	NA	NA	NA	NA	NA	NA	NA	0.667672	0.115443
BAY	NA	NA	0.226392	0.119625	-0.26295	-0.261584	-0.299442	1.17753	-0.30055	-0.310301	0.449194	-0.132201	0.650267	-0.318836	0.520923	0.697628	0.770498	-0.360685	NA	NA	NA	NA	0.464291	0.303492
BAY	NA	NA	0.70334	-0.150776	-0.941228	-0.0335357	0.11648	0.831009	0.0684546	-1.09286	0.704294	-0.0662142	0.807598	-0.223881	1.18129	0.526709	1.16011	-0.219214	NA	NA	NA	NA	0.772012	0.817566
BAY	NA	NA	0.773381	0.0924475	-0.324072	-0.0136395	0.279131	0.928072	0.281221	-0.681443	0.817315	-0.00348863	0.786763	-0.0435326	NA	NA	1.01963	-0.0434938	NA	NA	NA	NA	1.02896	0.3146
BAY	-0.161066	-0.67442	0.699819	-0.099246	-0.712229	-0.664837	-0.0995057	1.12931	0.852975	-0.820128	1.09991	0.192726	0.697654	-0.303749	NA	NA	0.82054	0.117036	1.41186	0.222248	1.21625	0.306246	0.905774	0.137534
BAY	NA	NA	0.470669	-0.112002	-0.477506	-0.441832	0.442964	1.18215	0.408885	-1.14478	0.795033	-0.0672926	0.685319	-0.301868	NA	NA	1.01577	0.0797652	0.992923	0.215401	0.968914	0.376627	0.646473	0.231059
BAY	NA	NA	0.626319	0.133215	-1.20914	0.0576603	0.260382	0.607355	0.467494	-0.939492	0.922339	-0.0779447	0.777245	-0.160086	NA	NA	0.936453	0.00171739	NA	NA	NA	NA	0.940436	0.538845
BAY	-0.714483	-0.244915	0.303478	-0.266769	NA	NA	NA	NA	NA	NA	0.483279	-0.221493	NA	NA	NA	NA	NA	NA	NA	NA	NA	NA	0.340073	0.183534
BAY	NA	NA	0.423767	-0.121635	NA	NA	NA	NA	NA	NA	0.239213	-0.294774	NA	NA	NA	NA	NA	NA	NA	NA	NA	NA	0.402136	-0.166941
BAY	NA	NA	0.34856	-0.112914	-0.327387	0.0227079	0.523052	0.0657889	0.583417	0.0701515	-0.0205213	0.481616	0.382024	0.319306	NA	NA	0.817713	0.195598	0.273969	-0.243735	0.0506458	-0.362367	0.179625	-0.226191
BAY	NA	NA	0.176458	0.00957181	NA	NA	NA	NA	NA	NA	0.508859	0.261965	NA	NA	NA	NA	NA	NA	NA	NA	NA	NA	0.50811	-0.205372
BAY	NA	NA	0.198967	0.180771	-0.297307	-0.0730227	0.706077	-0.000698066	0.393274	0.166224	0.679558	0.181728	0.47792	0.30575	NA	NA	0.402972	0.00338575	NA	NA	NA	NA	0.356086	0.163944
BAY	NA	NA	0.347259	0.116507	NA	NA	NA	NA	NA	NA	0.174035	-0.0276565	NA	NA	NA	NA	NA	NA	NA	NA	NA	NA	0.401896	0.201296
BAY	NA	NA	0.354381	0.142111	NA	NA	NA	NA	NA	NA	0.682991	0.0362703	NA	NA	NA	NA	NA	NA	NA	NA	NA	NA	0.288401	0.32987
BAY	NA	NA	0.284184	0.527848	-0.350719	-0.102769	0.494033	-0.0728742	0.436879	0.25863	0.298505	-0.0999405	0.307102	0.734125	NA	NA	0.398998	-0.0284676	1.40089	-0.471993	0.547693	-0.314575	0.603394	-0.245441
BAY	NA	NA	0.0981366	0.414988	NA	NA	NA	NA	NA	NA	0.598805	0.118633	NA	NA	NA	NA	NA	NA	NA	NA	NA	NA	0.494757	-0.143714
BAY	NA	NA	0.224481	-0.124891	NA	NA	NA	NA	NA	NA	0.262325	-0.150535	NA	NA	NA	NA	NA	NA	NA	NA	NA	NA	0.34164	0.389868
BAY	NA	NA	0.276159	0.340648	NA	NA	NA	NA	NA	NA	0.560848	0.203276	NA	NA	NA	NA	NA	NA	NA	NA	NA	NA	-0.0946355	0.800972
BAY	NA	NA	0.412041	0.188779	NA	NA	NA	NA	NA	NA	0.179448	-0.0466013	NA	NA	NA	NA	NA	NA	NA	NA	NA	NA	0.483796	-0.604213
BAY	NA	NA	0.123965	0.155731	NA	NA	NA	NA	NA	NA	-0.322111	0.240497	NA	NA	NA	NA	NA	NA	NA	NA	NA	NA	0.259801	-0.202119
BAY	NA	NA	0.266202	0.100253	NA	NA	NA	NA	NA	NA	0.197442	0.27099	NA	NA	NA	NA	NA	NA	NA	NA	NA	NA	0.467274	-1.03533
BAY	NA	NA	0.262885	0.111802	-0.232947	0.534551	0.282453	0.26351	0.720301	0.202207	0.384715	0.0945063	NA	NA	NA	NA	0.0736419	1.48753	-0.579102	0.866739	0.694827	-0.507642	0.610168	-0.746553
BAY	NA	NA	0.20762	0.00489434	NA	NA	0.708294	-0.0692587	0.718377	0.460713	0.0599313	0.335149	0.139344	0.161772	NA	NA	-0.0282548	0.113285	0.39773	0.274901	0.445836	-0.204365	0.396799	-0.0265085
BAY	NA	NA	0.297751	0.272183	-0.26295	-0.261584	0.120829	0.0733845	0.561455	-0.0652278	0.0295598	0.524567	0.282957	0.190498	NA	NA	0.254698	0.692118	1.01887	-0.134799	0.558216	0.177753	0.0630064	-0.0907606
BAY	NA	NA	-0.276071	0.376716	NA	NA	0.236355	0.0871548	0.489634	0.483905	-0.290137	0.403379	0.0429875	0.170577	NA	NA	0.576752	-0.177645	NA	NA	NA	NA	0.0852883	-0.0714699
BAY	NA	NA	-0.060564	0.42884	-0.217313	-0.149373	0.575005	0.0125154	0.333108	0.226435	-0.0531345	0.464662	0.0810679	0.59859	NA	NA	0.304965	0.11745	0.946265	0.0573768	0.470544	-0.27993	0.348636	-0.0939924
BAY	NA	NA	0.201613	-0.0374091	NA	NA	NA	NA	NA	NA	0.117724	0.744778	NA	NA	NA	NA	NA	NA	NA	NA	NA	NA	0.0572923	-0.194166
BAY	NA	NA	0.22564	0.362287	-0.45836	1.03625	0.563671	0.0773847	0.0792995	-0.0441574	-0.223811	0.0975808	0.237744	0.20112	NA	NA	-0.0380022	0.708254	NA	NA	NA	NA	0.159523	-0.0850774
BAY	-0.77269	-0.050314	0.160633	0.200484	-0.193167	0.0383704	0.323705	0.0232111	0.573264	0.259054	-0.0390002	-0.26505	0.232669	0.447625	NA	NA	0.366762	0.095165	NA	NA	0.548366	0.0204917	0.428643	-0.089329
BAY	NA	NA	0.250646	-0.205486	-0.457041	0.152037	0.892826	-0.140484	0.740555	0.103384	0.599334	-0.00317655	0.184918	0.565926	NA	NA	0.775435	0.541676	0.49538	0.419935	0.591738	-0.396743	0.110122	0.559695
BAY	NA	NA	0.359465	0.0694893	-0.350719	-0.102769	0.596208	0.279837	0.683953	0.0955339	0.897505	-0.00933811	0.265208	0.0287911	NA	NA	0.822041	0.367477	0.717054	0.27491	0.74012	0.202524	1.08817	-0.0217838
BAY	NA	NA	0.312558	0.138852	NA	NA	NA	NA	NA	NA	-0.151884	0.114684	NA	NA	NA	NA	NA	NA	NA	NA	NA	NA	0.631015	-0.389488
BAY	NA	NA	0.215337	0.171598	NA	NA	NA	NA	NA	NA	0.298258	0.652623	NA	NA	NA	NA	NA	NA	NA	NA	NA	NA	0.491274	0.213966
BAY	NA	NA	0.469804	0.122957	NA	NA	NA	NA	NA	NA	0.8487	0.0137177	NA	NA	NA	NA	NA	NA	NA	NA	NA	NA	0.564733	0.195324
BAY	NA	NA	0.452192	0.143528	NA	NA	NA	NA	NA	NA	0.266776	-0.0220379	NA	NA	NA	NA	NA	NA	NA	NA	NA	NA	0.494366	0.0720903
BAY	NA	NA	0.224966	0.185049	NA	NA	NA	NA	NA	NA	0.148508	-0.000221485	NA	NA	NA	NA	NA	NA	NA	NA	NA	NA	0.00861897	0.0779617
BAY	NA	NA	0.0770473	0.214631	NA	NA	NA	NA	NA	NA	0.230079	-0.00338567	NA	NA	NA	NA	NA	NA	NA	NA	NA	NA	-0.0896345	0.378573
BAY	-0.577563	-0.590047	0.00256761	-0.166414	-0.480615	0.281885	0.511068	1.04502	0.834208	0.0213212	0.9262	0.823607	0.39075	0.313078	NA	NA	0.951327	0.344257	0.644982	0.227923	0.649908	-0.444802	0.231131	0.534387
BAY	NA	NA	0.104832	-0.199618	0.119916	-1.37917	0.327172	0.152945	0.728246	0.140853	-0.131381	0.217728	0.0301817	0.245948	NA	NA	0.32837	-0.346275	0.389018	-0.365147	0.422541	-0.607957	0.313763	-0.102553
BAY	NA	NA	0.0605868	0.185749	-0.281971	-0.331604	0.0806069	0.136171	0.861503	0.235389	0.0961729	0.676813	0.212904	0.375306	NA	NA	0.0657021	0.153017	0.202373	-0.340562	0.216926	-0.211645	-0.0857431	-0.138935
BAY	NA	NA	-0.127331	0.462917	-0.77472	0.592105	0.0422891	0.0219609	0.307161	0.632349	-0.155891	0.46698	0.249087	0.392049	NA	NA	0.39394	0.437985	0.345566	-0.391898	0.340175	-0.254008	0.0146143	0.569973
BAY	NA	NA	-0.200542	0.296001	0.164072	-0.088415	0.197833	-0.0156111	0.605143	-0.123237	0.0455472	0.406748	-0.168139	0.419813	0.572672	0.234783	0.0580931	0.222106	0.608906	-0.577708	0.515189	-0.09297	0.432034	-0.797183
BAY	NA	NA	-0.17244	0.0915514	-0.350719	-0.102769	0.575005	0.0125154	0.414014	0.197928	0.168864	0.0349003	0.399223	0.256152	NA	NA	0.52321	-0.00832813	0.4997	-0.0404766	0.696347	0.254571	0.62043	-0.45054
BAY	NA	NA	-0.0116833	0.450306	-0.0829856	0.0307997	0.197833	-0.0156111	0.569382	0.354239	-0.181037	0.529634	0.00753321	0.560508	NA	NA	0.111873	-0.0583073	0.545969	-0.344905	0.524041	-0.0811728	0.465733	-0.621518
BAY	NA	NA	0.41527	0.417284	-0.245009	0.0267386	0.677479	-0.103621	0.472464	0.268115	0.0362564	0.63487	-0.0270639	0.26427	NA	NA	-0.0555805	0.217233	0.345292	-0.473893	0.461494	-0.45434	0.432034	-0.797183
BAY	-0.734495	-0.334171	0.164578	-0.135368	-0.350719	-0.102769	-0.0843198	0.0801764	0.714835	-0.0118127	-0.0884547	0.110598	0.0162073	0.379588	NA	NA	0.257632	0.16476	0.707517	-1.2069	0.463908	0.322624	-0.210366	-0.029286
BAY	NA	NA	-0.0912018	0.401325	-0.442104	-0.582274	0.589331	-0.45207	0.932954	0.267884	0.395085	-0.248834	0.0153532	0.309012	NA	NA	0.269245	0.144072	0.354529	-1.13413	0.421621	0.317079	-0.00540314	0.172841
BAY	NA	NA	0.198541	0.268297	-0.407197	0.275759	0.136129	0.103063	0.779846	0.0345417	0.28342	0.243104	0.233623	0.452763	NA	NA	0.170268	0.204563	1.73238	-1.13642	0.449082	0.361174	0.272679	0.0318156
BAY	NA	NA	0.571138	-0.514427	0.426575	0.98319	0.682415	-0.423495	0.718345	0.157298	0.032895	-0.298027	0.312301	0.255747	NA	NA	0.527924	0.0314352	NA	NA	NA	NA	0.163858	0.0908885
BAY	NA	NA	0.370626	0.146988	1.31316	0.944966	0.338654	0.0965732	0.833085	0.0437183	-0.0162963	0.0384989	-0.010208	0.635346	NA	NA	0.51491	0.0415822	NA	NA	NA	NA	0.447825	0.0283549
BAY	NA	NA	0.374149	0.240733	-0.239235	-1.161	0.45225	-0.222485	0.588787	0.25195	0.245224	0.522842	0.358993	0.437504	NA	NA	0.397282	0.404894	1.73238	-1.13642	0.426762	-0.0733736	0.00877432	0.419742
BAY	NA	NA	0.299963	-0.0174979	0.119891	-1.37919	0.45372	0.222443	0.523459	0.0375144	-0.155624	-0.138099	0.417003	-0.17413	NA	NA	0.144253	0.632874	0.476608	-1.31155	-0.346979	1.12643	-0.191362	-0.204909
BAY	NA	NA	0.153491	0.4125	-0.782099	0.0475733	0.367818	0.280477	0.465795	0.214669	0.0388998	-0.103565	0.409754	-0.249879	NA	NA	0.299166	0.267674	0.971907	0.57393	0.425509	0.138476	-0.01985	-0.0757966
BAY	NA	NA	0.173205	0.284108	NA	NA	NA	NA	NA	NA	0.0390803	0.265581	NA	NA	NA	NA	NA	NA	NA	NA	1.91904	0.0354607	0.62043	-0.45054
BAY	NA	NA	0.144564	0.147583	-0.313885	-0.308914	0.0775326	0.11058	0.575286	-0.156975	0.322443	0.0593734	0.507155	0.0695827	NA	NA	0.540498	-0.239697	NA	NA	NA	NA	0.0587741	0.191061
BAY	NA	NA	0.363998	0.153297	-0.268094	-0.291728	0.280763	0.209395	0.686351	-0.0693045	0.462728	0.508378	0.492055	-0.222136	0.822105	0.16333	1.01892	0.0395284	0.544134	-0.012646	0.503782	0.112389	-0.228838	0.566021
BAY	NA	NA	0.327834	-0.0509279	NA	NA	NA	NA	NA	NA	0.164042	0.38734	NA	NA	NA	NA	NA	NA	0.70971	0.0946305	NA	NA	0.110023	0.605981
BAY	NA	NA	0.310068	0.0332812	-0.165536	-0.183007	0.382917	0.203503	0.553842	-0.594358	0.263176	0.0935551	0.469514	0.102503	NA	NA	0.324723	0.262561	0.599498	0.325325	0.590276	0.307917	0.229454	0.0692434
BAY	NA	NA	NA	NA	NA	NA	NA	NA	NA	NA	NA	NA	NA	NA	NA	NA	NA	NA	NA	NA	NA	NA	NA	NA
BAY	NA	NA	NA	NA	NA	NA	NA	NA	NA	NA	NA	NA	NA	NA	NA	NA	NA	NA	NA	NA	NA	NA	NA	NA
BAY	NA	NA	NA	NA	NA	NA	NA	NA	NA	NA	NA	NA	NA	NA	NA	NA	NA	NA	NA	NA	NA	NA	NA	NA
BAY	NA	NA	0.0308048	0.0192883	NA	NA	NA	NA	NA	NA	0.789261	0.110354	NA	NA	NA	NA	NA	NA	NA	NA	NA	NA	0.460364	0.876888
BAY	NA	NA	0.438009	-0.202078	-0.285077	0.00322662	0.671702	0.538399	0.645204	-0.595851	0.959395	-0.222035	0.512529	0.187005	1.07798	-0.0203033	0.694752	-0.253138	1.59886	0.726919	0.845801	0.214627	0.566571	0.167603
BAY	NA	NA	0.174803	0.308955	NA	NA	NA	NA	NA	NA	0.310755	-0.0543036	NA	NA	NA	NA	NA	NA	NA	NA	NA	NA	0.42336	-0.40034
BAY	NA	NA	0.147954	-0.0970746	NA	NA	NA	NA	NA	NA	0.337627	-0.205723	NA	NA	NA	NA	NA	NA	NA	NA	NA	NA	0.684791	0.0500213
BAY	NA	NA	0.57186	0.034713	NA	NA	NA	NA	NA	NA	0.200504	-0.170463	NA	NA	NA	NA	NA	NA	NA	NA	NA	NA	0.727339	-0.0501344
BAY	NA	NA	0.937985	-0.0407691	-0.165536	-0.183007	0.491928	0.0260336	0.399723	-0.788217	0.664841	0.227891	0.999219	0.561824	NA	NA	0.777456	0.325254	NA	NA	NA	NA	0.617436	0.119024
BAY	NA	NA	0.699302	0.143678	NA	NA	NA	NA	NA	NA	0.719013	-0.290043	NA	NA	NA	NA	NA	NA	NA	NA	NA	NA	0.38293	0.251176
BAY	NA	NA	0.533263	-0.096192	-0.313935	-0.203572	0.521688	0.608568	0.36064	-0.985142	0.715571	0.0876004	0.658804	0.194148	0.679993	0.0823795	0.741805	0.337706	NA	NA	NA	NA	0.39711	0.237724
BAY	NA	NA	0.757768	0.0634151	-0.157692	-0.189562	0.107856	0.231043	0.65849	-0.588182	0.583937	-0.18807	0.726468	0.0263668	NA	NA	0.848392	-0.0682495	NA	NA	NA	NA	0.521243	0.137278
BAY	NA	NA	-0.000314592	0.605314	-0.407197	0.275759	0.459391	0.124657	0.471171	0.447293	0.321824	0.128947	0.315956	0.226097	NA	NA	0.370601	0.13459	0.450812	0.532898	0.630955	-0.0870563	0.438156	-0.449163
BAY	NA	NA	0.659311	-0.0841556	-0.26727	-0.493073	0.0818701	0.593473	0.213164	-1.13379	0.924765	0.110926	0.739057	-0.175682	NA	NA	0.895546	0.0753671	NA	NA	NA	NA	0.763645	0.766075
BAY	0.0690041	-0.642282	0.52407	-0.233319	-0.350719	-0.102769	0.486105	0.550675	0.565239	-0.808818	0.906119	-0.42017	0.706903	-0.316268	NA	NA	0.834997	0.189386	NA	NA	1.09966	0.385682	1.03807	0.337942
BAY	NA	NA	0.9127	-0.0251975	0.046246	-0.42801	0.517465	0.853243	0.387271	-1.01056	0.797651	-0.0142311	0.650917	-0.0644947	NA	NA	0.934328	-0.355616	1.34869	-0.203427	0.798855	0.170698	0.831592	0.498347
BAY	NA	NA	0.0603892	0.258362	-0.493622	0.172565	0.378688	0.363505	0.374673	-0.0240851	0.530577	0.162825	0.478129	-0.0771847	NA	NA	0.307504	-0.187892	NA	NA	NA	NA	0.693528	-0.24579
BAY	-0.0522682	-0.627577	0.614124	0.173722	-0.570851	0.263345	-0.0987454	1.30279	0.233612	-0.704877	0.862887	-0.164141	0.754002	-0.378713	NA	NA	0.940625	0.155535	1.36936	0.292868	1.03959	0.196522	0.735909	0.718496
BAY	NA	NA	0.600225	-0.0639762	-0.731308	-0.740211	0.480495	0.816973	-0.264718	-1.30293	0.851581	-0.164898	0.819248	-0.0661117	NA	NA	1.10302	-0.0650423	1.29317	0.0869519	0.951888	-0.113922	0.906134	0.564831
BAY	0.348887	-0.52077	0.769553	-0.0568901	-0.787891	0.537329	-0.357788	2.38368	-0.674037	-1.12159	1.6578	0.064716	0.796549	-0.261714	NA	NA	0.908336	-0.239292	NA	NA	NA	NA	1.43211	0.724907
BAY	NA	NA	0.133919	-0.0545309	-0.365097	-0.150421	0.990469	0.591736	0.346195	-0.151535	0.579406	-0.467058	0.461257	0.265788	0.310817	0.15191	0.482252	0.497767	NA	NA	NA	NA	0.240328	0.342037

## Sheet: Fig S18a
Category	Region	NMDS1	NMDS2
Training data	ALB	0.00592239	0.0363293
Training data	ALB	-0.0895791	-0.128611
Training data	ALB	0.0215784	0.021092
Training data	ALB	0.0840247	0.784866
Training data	ALB	0.208457	-0.0973177
Training data	ALB	0.504425	-0.178597
Training data	ALB	0.399696	-0.291998
Training data	ALB	0.174487	-0.160916
Training data	ALB	0.32216	-0.339623
Training data	ALB	0.0604533	-0.169408
Training data	ALB	-0.0918208	-0.0259067
Training data	ALB	-0.00203612	-0.253051
Training data	ALB	0.0747659	-0.119304
Training data	ALB	-0.0184154	0.1119
Training data	ALB	0.00995833	-0.270825
Training data	ALB	0.247149	-0.273995
Training data	ALB	0.260455	0.0665207
Training data	ALB	0.176936	-0.0505007
Training data	ALB	0.280048	-0.439983
Training data	ALB	0.189827	0.011835
Training data	ALB	0.435175	-0.154722
Training data	ALB	0.216145	-0.162052
Training data	ALB	0.332764	-0.426257
Training data	ALB	0.246413	-0.191132
Training data	ALB	0.438452	0.0166587
Training data	ALB	0.113664	0.0889622
Training data	ALB	0.200421	-0.212698
Training data	ALB	0.194433	0.0144976
Training data	ALB	0.223363	-0.163089
Training data	ALB	0.151114	-0.0403439
Training data	ALB	0.132394	-0.0436427
Training data	ALB	0.112933	-0.210367
Training data	ALB	-0.0268292	-0.438208
Training data	ALB	-0.00929621	-0.56255
Training data	ALB	0.355468	0.00841683
Training data	ALB	0.0286108	0.0348459
Training data	ALB	0.206808	0.071054
Training data	ALB	0.717721	0.335013
Training data	ALB	0.272291	0.0585568
Training data	ALB	0.556026	-0.24944
Training data	ALB	0.128096	-0.0448246
Training data	ALB	0.269413	0.210961
Training data	ALB	0.315332	-0.252426
Training data	ALB	0.397346	-0.268156
Training data	ALB	0.359463	0.0607788
Training data	ALB	0.185665	-0.120649
Training data	ALB	0.347091	-0.0310532
Training data	ALB	0.161751	-0.0965741
Training data	ALB	0.161045	0.0732386
Training data	ALB	0.243447	-0.12228
Training data	BAY	-0.184883	-0.214873
Training data	BAY	-0.100488	-0.165559
Training data	BAY	0.216961	-0.422565
Training data	BAY	-0.308032	-0.374049
Training data	BAY	-0.208934	-0.223988
Training data	BAY	-0.401165	-0.32203
Training data	BAY	-0.314043	-0.323379
Training data	BAY	-0.377627	-0.0179396
Training data	BAY	-0.312835	-0.244205
Training data	BAY	-0.307267	-0.117096
Training data	BAY	0.0453126	-0.282256
Training data	BAY	-0.205764	-0.172186
Training data	BAY	-0.14307	-0.213071
Training data	BAY	-0.18838	-0.0164575
Training data	BAY	-0.398904	0.0940089
Training data	BAY	-0.51548	0.167948
Training data	BAY	-0.519415	-0.402034
Training data	BAY	-0.287608	0.271131
Training data	BAY	0.00328333	0.261346
Training data	BAY	-0.19563	-0.243323
Training data	BAY	-0.150573	-0.223081
Training data	BAY	-0.0676714	-0.0451845
Training data	BAY	-0.427087	-0.0856237
Training data	BAY	-0.261811	-0.449953
Training data	BAY	-0.288486	-0.0464535
Training data	BAY	-0.453097	0.0129665
Training data	BAY	-0.272151	-0.147936
Training data	BAY	-0.40821	-0.269055
Training data	BAY	-0.369992	-0.289034
Training data	BAY	-0.112881	-0.165518
Training data	BAY	-0.441346	-0.122435
Training data	BAY	-0.164756	0.12657
Training data	BAY	-0.367755	-0.0754242
Training data	BAY	-0.137269	-0.136107
Training data	BAY	-0.315664	-0.181005
Training data	BAY	-0.520005	-0.059427
Training data	BAY	-0.11424	-0.0261166
Training data	BAY	-0.509883	-0.234848
Training data	BAY	-0.232865	-0.184323
Training data	BAY	0.0170767	-0.173993
Training data	BAY	-0.229123	0.0963447
Training data	BAY	-0.138662	0.347254
Training data	BAY	-0.303063	-0.175919
Training data	BAY	-0.173025	-0.040667
Training data	BAY	-0.222011	-0.337393
Training data	BAY	-0.293965	-0.144849
Training data	BAY	-0.0390419	-0.0921627
Training data	BAY	0.0125737	-0.049883
Training data	BAY	-0.113648	0.0388672
Training data	BAY	-0.38303	0.321086
Training data	BAY	-0.190704	-0.0668771
Training data	BAY	-0.377938	-0.499024
Training data	BAY	-0.299183	-0.245714
Training data	BAY	-0.408308	-0.181697
Training data	BAY	-0.256372	0.0478066
Training data	BAY	-0.0477192	-0.496775
Training data	BAY	-0.455383	0.275767
Training data	BAY	-0.47184	0.383066
Training data	BAY	-0.806381	-0.0631789
Training data	BAY	-0.321601	0.0843724
Training data	BAY	-0.721069	0.169423
Training data	BAY	-0.416398	0.461858
Training data	BAY	-1.09995	0.27509
Training data	BAY	0.167107	-0.585966
Training data	BAY	0.0126321	-0.0913344
Training data	BAY	0.221622	-0.297131
Training data	BAY	-0.0480998	-0.0381526
Training data	BAY	0.0424299	-0.200252
Training data	BAY	-0.104875	-0.200525
Training data	BAY	0.111736	-0.353033
Training data	BAY	-0.0321206	-0.390642
Training data	BAY	-0.286779	0.0255096
Training data	BAY	-0.102988	-0.100824
Training data	BAY	-0.179907	-0.25042
Training data	BAY	-0.406569	-0.354191
Training data	BAY	-0.353332	-0.156
Training data	BAY	-0.125285	-0.160472
Training data	BAY	-0.00583867	-0.216929
Training data	BAY	0.173451	-0.111724
Training data	BAY	0.0692529	-0.316317
Training data	BAY	-0.427195	-0.238733
Training data	BAY	-0.168803	-0.288356
Training data	BAY	-0.521366	-0.21612
Training data	BAY	-0.408392	-0.325117
Training data	BAY	-0.378936	-0.160955
Training data	BAY	-0.254968	-0.328992
Training data	BAY	-0.166512	-0.261222
Training data	BAY	-0.363936	-0.349799
Training data	BAY	0.1236	0.0450522
Training data	BAY	-0.079038	-0.456393
Training data	BAY	-0.117786	-0.205087
Training data	BAY	0.0975728	-0.19484
Training data	BAY	0.150554	-0.146729
Training data	BAY	0.0201764	-0.607189
Training data	BAY	0.27137	-0.413031
Training data	BAY	-0.0563429	-0.307495
Training data	BAY	0.0498405	-0.00345843
Training data	BAY	-0.424812	-0.220001
Training data	BAY	-0.239388	-0.140102
Training data	BAY	-0.0444089	-0.302172
Training data	BAY	0.0983285	-0.359344
Training data	BAY	0.151911	-0.405453
Training data	BAY	0.13236	-0.484335
Training data	BAY	-0.0476053	-0.205331
Training data	BAY	0.100192	-0.359179
Training data	BAY	-0.0588525	-0.168413
Training data	BAY	-0.162432	-0.282494
Training data	BAY	-0.0258102	0.112159
Training data	BAY	-0.221781	-0.0580332
Training data	BAY	-0.36455	0.0221241
Training data	BAY	0.0935348	-0.170852
Training data	BAY	-0.354059	0.126256
Training data	BAY	-0.536367	-0.228309
Training data	BAY	-0.0971537	0.16973
Training data	BAY	0.0023531	0.322969
Training data	BAY	0.060359	0.33949
Training data	BAY	-0.492661	0.253245
Training data	BAY	-0.181959	0.0170884
Training data	BAY	-0.765651	0.112874
Training data	BAY	-0.979733	0.227099
Training data	BAY	-0.743717	0.586372
Training data	BAY	-0.0462685	-0.347467
Training data	BAY	-0.728586	0.417183
Training data	BAY	-0.795371	0.174482
Training data	BAY	-0.779133	-0.0978377
Training data	BAY	-0.792553	0.196861
Training data	BAY	-0.827985	0.42557
Training data	BAY	-0.800686	-0.0752648
Training data	BAY	-0.50335	-0.0869719
Training data	BAY	-0.956477	0.108597
Training data	BAY	-0.840283	-0.0482928
Training data	BAY	-0.58301	0.692571
Training data	BAY	-0.091921	-0.323603
Training data	BAY	-0.676392	0.884252
Training data	BAY	-0.700885	0.791025
Training data	BAY	-0.538513	0.529952
Training data	BAY	-0.785107	1.07182
Training data	BAY	-0.372278	1.31441
Training data	BAY	-0.366842	1.17944
Training data	BAY	-0.975295	0.744584
Training data	BAY	-0.554653	0.926904
Training data	BAY	-0.88449	0.608287
Training data	BAY	-0.279191	1.3104
Training data	BAY	0.0625188	-0.201055
Training data	BAY	-0.931784	-0.0882654
Training data	BAY	0.230229	-0.282496
Training data	BAY	-0.324185	-0.0867123
Training data	BAY	-0.2194	0.351814
Training data	BAY	-0.308944	0.239246
Training data	BAY	-0.106643	1.26888
Training data	BAY	-0.380909	0.00819289
Training data	BAY	-0.316368	0.334417
Training data	BAY	-0.471401	0.250767
Training data	BAY	-0.231772	0.0592535
Training data	BAY	-0.294306	-0.056492
Training data	BAY	0.0222289	-0.0124875
Training data	BAY	-0.0620353	0.143171
Training data	BAY	-0.330001	0.0536797
Training data	BAY	0.0195053	0.131795
Training data	BAY	-0.29434	0.0549399
Training data	BAY	-0.567643	-0.0623659
Training data	BAY	0.0500674	0.489903
Training data	BAY	-0.17671	-0.450848
Training data	BAY	-0.335749	-0.251909
Training data	BAY	-0.0178847	-0.415595
Training data	BAY	0.108095	-0.386172
Training data	BAY	-0.266205	0.578719
Training data	BAY	-0.0624011	0.146303
Training data	BAY	-0.585554	-0.0290788
Training data	BAY	0.0215378	-0.110736
Training data	BAY	-0.215832	0.00741365
Training data	BAY	-0.312079	0.115039
Training data	BAY	-0.181361	-0.125547
Training data	BAY	-0.0859163	-0.02884
Training data	BAY	-0.493267	-0.177045
Training data	BAY	-0.725561	-0.0543225
Training data	BAY	-0.363169	0.244169
Training data	BAY	-0.290775	-0.395872
Training data	BAY	-0.377094	0.35693
Training data	BAY	-0.405974	-0.335182
Training data	BAY	-0.20517	0.103953
Training data	BAY	-0.417215	-0.440464
Training data	BAY	-0.402015	0.268648
Training data	BAY	-0.500075	0.065493
Training data	BAY	-0.362459	0.364964
Training data	BAY	-0.200365	0.390859
Training data	BAY	-0.444257	0.0543651
Training data	BAY	-0.540711	0.09173
Training data	BAY	-0.200959	-0.146357
Training data	BAY	-0.683783	0.107444
Training data	BAY	-0.702224	-0.261129
Training data	BAY	-0.708014	0.0598693
Training data	BAY	-0.485638	0.0241415
Training data	BAY	-0.583485	-0.169668
Training data	BAY	-0.90245	-0.367312
Training data	BAY	-0.82513	-0.413342
Training data	BAY	-0.43951	0.16881
Training data	BAY	-0.314057	-0.1377
Training data	BAY	-0.2743	0.109902
Training data	BAY	-0.301021	-0.0266264
Training data	BAY	-0.27223	0.306217
Training data	BAY	-0.115121	-0.229861
Training data	BAY	-0.175608	-0.161763
Training data	BAY	-0.3286	-0.151064
Training data	BAY	-0.346622	-0.0758237
Training data	BAY	-0.214461	-0.545787
Training data	BAY	-0.041382	-0.414484
Training data	BAY	-0.193066	0.123601
Training data	BAY	-0.20354	-0.236658
Training data	BAY	-0.304285	-0.181594
Training data	BAY	-0.0599862	-0.246127
Training data	BAY	-0.198906	-0.26979
Training data	BAY	-0.21962	-0.0906785
Training data	BAY	-0.165104	-0.0835433
Training data	BAY	-0.268668	-0.223899
Training data	BAY	0.310742	-0.349766
Training data	BAY	0.106074	-0.441295
Training data	BAY	-0.148743	-0.112658
Training data	BAY	-0.188525	-0.33914
Training data	BAY	-0.125097	-0.252323
Training data	BAY	-0.213952	0.244766
Training data	BAY	-0.329591	-0.0957498
Training data	BAY	-0.204074	-0.342512
Training data	BAY	-0.196207	-0.162655
Training data	BAY	-0.413013	-0.00460946
Training data	BAY	-0.35751	-0.163544
Training data	BAY	-0.211106	-0.0886226
Training data	BAY	-0.0736903	-0.133742
Training data	BAY	-0.0015631	0.1785
Training data	BAY	-0.0563922	0.120225
Training data	BAY	-0.014855	-0.184624
Training data	BAY	0.161546	-0.424446
Training data	BAY	0.224988	-0.272404
Training data	BAY	0.23976	-0.210427
Training data	BAY	0.0549377	-0.459538
Training data	BAY	-0.262833	-0.546722
Training data	BAY	-0.0873281	-0.335448
Training data	BAY	0.143807	-0.398437
Training data	BAY	-0.109127	-0.366081
Training data	BAY	-0.545232	0.514935
Training data	BAY	-0.319481	-0.158218
Training data	BAY	-0.342536	-0.208628
Training data	BAY	-0.2892	0.0688094
Training data	BAY	-0.0892159	0.00262167
Training data	BAY	-0.115533	-0.300787
Training data	BAY	-0.126329	-0.119898
Training data	BAY	-0.306413	-0.170993
Training data	BAY	-0.299261	0.0121229
Training data	BAY	-0.276052	0.083907
Training data	BAY	-0.598426	0.0128407
Training data	BAY	-0.00645106	-0.532688
Training data	BAY	-0.413719	0.00796759
Training data	BAY	-0.097689	-0.364659
Training data	BAY	-0.0799754	-0.119796
Training data	BAY	-0.510833	-0.194667
Training data	BAY	-0.843485	-0.207023
Training data	BAY	-0.62771	-0.144514
Training data	BAY	-0.437867	0.0685876
Training data	BAY	-0.693483	-0.114374
Training data	BAY	-0.563346	-0.134992
Training data	BAY	-0.49219	-0.203395
Training data	BAY	-0.3793	0.0124622
Training data	BAY	-0.441752	0.27451
Training data	BAY	0.0309715	-0.585969
Training data	BAY	-0.51019	0.0320046
Training data	BAY	-0.621715	0.0157433
Training data	BAY	-0.509509	0.225399
Training data	BAY	-0.394461	0.219388
Training data	BAY	-0.600684	0.0862361
Training data	BAY	-0.700495	-0.258555
Training data	BAY	-0.530811	-0.0475729
Training data	BAY	-0.782807	-0.328872
Training data	BAY	-0.904651	-0.0748619
Training data	BAY	-0.624621	-0.192
Training data	BAY	-0.0408027	-0.361802
Training data	BAY	-0.695827	0.148374
Training data	BAY	-0.586869	-0.129782
Training data	BAY	-0.570452	-0.273406
Training data	BAY	-0.597656	-0.115319
Training data	BAY	-0.788744	-0.0897469
Training data	BAY	-0.127502	-0.124291
Training data	HAI	0.0868217	-0.160135
Training data	HAI	0.014585	-0.170872
Training data	HAI	0.0528821	-0.0101198
Training data	HAI	0.106491	0.000831419
Training data	HAI	0.598945	0.499357
Training data	HAI	0.318881	0.140628
Training data	HAI	0.667775	0.137858
Training data	HAI	0.251018	0.233922
Training data	HAI	0.376969	-0.00735124
Training data	HAI	0.426264	-0.12139
Training data	HAI	0.597127	-0.1035
Training data	HAI	0.369126	0.0528751
Training data	HAI	-0.210196	0.166092
Training data	HAI	0.26711	-0.172269
Training data	HAI	0.321189	-0.0793962
Training data	HAI	0.469875	-0.173229
Training data	HAI	0.326016	-0.0702283
Training data	HAI	0.296309	0.335454
Training data	HAI	0.177885	-0.115667
Training data	HAI	0.0979032	0.0426166
Training data	HAI	0.295764	0.00553851
Training data	HAI	0.388193	-0.124538
Training data	HAI	0.256866	-0.171519
Training data	HAI	0.206475	-0.11194
Training data	HAI	0.478453	-0.0271333
Training data	HAI	0.306024	0.0236728
Training data	HAI	0.258702	0.168051
Training data	HAI	0.328673	0.0441621
Training data	HAI	0.433139	-0.104218
Training data	HAI	0.47046	0.192943
Training data	HAI	0.414606	0.0297842
Training data	HAI	0.366458	0.0153786
Training data	HAI	0.306801	0.201558
Training data	HAI	0.628241	0.0341371
Training data	HAI	0.495927	-0.186312
Training data	HAI	0.408116	0.212949
Training data	HAI	0.373058	-0.0726139
Training data	HAI	0.517162	0.00578726
Training data	HAI	0.579345	-0.173581
Training data	HAI	0.35093	0.054763
Training data	HAI	0.346086	0.129119
Training data	HAI	0.369541	0.0195179
Training data	HAI	0.384886	-0.0104346
Training data	HAI	-0.0177723	-0.00244808
Training data	HAI	0.13782	0.0222228
Training data	HAI	0.330162	0.288143
Training data	HAI	0.365062	0.305901
Training data	HAI	0.390968	-0.032216
Training data	HAI	0.214297	-0.00012555
Training data	HAI	0.365026	-0.0110661
Training data	SCH	-0.475422	0.637757
Training data	SCH	0.274691	0.671085
Training data	SCH	-0.230716	0.734026
Training data	SCH	0.00225202	0.705967
Training data	SCH	0.736904	0.436267
Training data	SCH	0.357649	0.179676
Training data	SCH	0.338171	0.475919
Training data	SCH	0.51257	0.11883
Training data	SCH	0.577257	0.435627
Training data	SCH	-0.680603	-1.10854
Training data	SCH	-0.313758	-0.774669
Training data	SCH	-0.468207	-0.0646569
Training data	SCH	0.057423	0.204529
Training data	SCH	-0.372587	0.000448924
Training data	SCH	-1.09226	-0.794881
Training data	SCH	0.064713	0.6266
Training data	SCH	0.191536	0.640159
Training data	SCH	0.428541	0.394696
Training data	SCH	0.0574306	0.181001
Training data	SCH	0.229281	-0.68805
Training data	SCH	0.341854	-0.0012135
Training data	SCH	0.806021	0.4126
Training data	SCH	0.537745	0.120199
Training data	SCH	0.388908	0.255025
Training data	SCH	0.742976	0.436575
Training data	SCH	0.408065	0.145846
Training data	SCH	0.419652	0.24192
Training data	SCH	0.483794	0.150651
Training data	SCH	0.228777	0.601081
Training data	SCH	0.334187	0.212487
Training data	SCH	-0.243718	0.489916
Training data	SCH	0.164979	0.389015
Training data	SCH	0.573308	0.397218
Training data	SCH	0.681576	0.185281
Training data	SCH	0.191304	0.609319
Training data	SCH	0.692798	-0.107017
Training data	SCH	0.230944	0.675541
Training data	SCH	0.480987	0.280427
Training data	SCH	0.240216	0.308548
Training data	SCH	0.193172	0.459383
Training data	SCH	0.25243	0.320611
Training data	SCH	0.273735	-0.0813986
Training data	SCH	0.429447	-0.202487
Training data	SCH	0.618163	0.0777869
Training data	SCH	0.561536	1.08779
Training data	SCH	0.550088	0.0899944
Training data	SCH	0.459688	0.0314606
Training data	SCH	0.926201	0.0336507
Training data	SCH	0.264809	0.336387
Training data	SCH	0.422016	0.542927
Training data	STE	0.360014	0.0630101
Training data	STE	0.462289	0.0386534
Training data	STE	0.297375	0.320601
Training data	STE	0.479815	-0.21476
Training data	STE	0.430719	0.11718
Training data	STE	0.341099	0.0671061
Training data	STE	0.54181	0.260039
Training data	STE	0.386583	0.212415
Training data	STE	0.310079	0.198162
Training data	STE	0.416363	-0.0733514
Training data	STE	0.513101	-0.0705288
Training data	STE	0.453458	-0.0674827
Training data	STE	0.298089	0.457978
Training data	STE	0.41979	0.00204949
Training data	STE	0.423144	0.12102
Training data	STE	0.390047	-0.207439
Training data	STE	0.81896	-0.0431114
Training data	STE	0.389667	0.46585
Training data	STE	0.790639	0.297881
Training data	STE	0.606089	0.00861822
Training data	STE	0.691855	-0.167256
Training data	STE	0.489269	-0.0648834
Training data	STE	0.427907	-0.0212712
Training data	STE	0.442685	0.388204
Training data	STE	0.326684	0.0103607
Training data	STE	0.393373	0.062292
Training data	STE	0.359811	0.0264481
Training data	STE	0.31922	0.134832
Training data	STE	0.814958	0.181323
Training data	STE	0.770161	0.0412724
Training data	STE	0.682047	0.0456513
Training data	STE	0.613027	-0.0999686
Training data	STE	0.320805	0.239153
Training data	STE	0.392841	-0.0557127
Training data	STE	0.675282	0.0280095
Training data	STE	0.181818	0.00075714
Training data	STE	0.289342	-0.0776617
Training data	STE	0.457308	0.319706
Training data	STE	0.480368	0.0116649
Training data	STE	0.498056	-0.0465563
Training data	STE	0.591415	0.175045
Training data	STE	0.483716	0.0954188
Training data	STE	0.772509	0.0122785
Training data	STE	0.534514	0.00311486
Training data	STE	0.481996	-0.134259
Training data	STE	0.822881	0.149125
Training data	STE	0.565774	-0.213183
Training data	STE	0.618726	0.117571
Training data	STE	0.427274	-0.22747
Training data	STE	0.434827	-0.0730648
Training data	STE	0.545289	-0.0152913
Training data	STE	0.599657	-0.0916033
Training data	STE	0.458962	0.106807
Training data	STE	0.366492	0.139002
Training data	STE	0.435291	0.264768
Training data	STE	0.39531	0.320457
Training data	STE	0.481697	0.485129
Training data	STE	0.557578	0.167542
Training data	STE	0.652743	-0.0490734
Training data	STE	0.568577	-0.27189
Training data	STE	0.646516	0.0131422
Training data	STE	0.455096	0.343548
Training data	STE	0.659658	-0.0801254
Training data	STE	0.455118	0.205968
Training data	STE	0.512821	-0.0808331
Training data	STE	0.398505	0.150381
Training data	STE	0.443293	0.194926
Training data	STE	0.728542	0.13758
Training data	STE	0.685691	0.0150754
Validation data	Bavarian Forest	-0.240955	0.368986
Validation data	Bavarian Forest	0.0978263	0.0953349
Validation data	Bavarian Forest	-0.916818	0.141585
Validation data	Bavarian Forest	-0.630724	-0.424368
Validation data	Bavarian Forest	-0.253389	0.0361389
Validation data	Bavarian Forest	0.0750593	-0.46908
Validation data	Bavarian Forest	0.15423	-0.285282
Validation data	Bavarian Forest	0.287384	-0.413116
Validation data	Bavarian Forest	0.00408717	-0.393031
Validation data	Bavarian Forest	0.215579	-0.349543
Validation data	Bavarian Forest	0.199845	-0.145798
Validation data	Bavarian Forest	0.440615	-0.382288
Validation data	Bavarian Forest	0.319716	0.149565
Validation data	Bavarian Forest	0.245144	-0.115384
Validation data	Bavarian Forest	0.37821	-0.183963
Validation data	Bavarian Forest	0.341251	-0.127012
Validation data	Bavarian Forest	0.149695	-0.107661
Validation data	Bavarian Forest	0.26142	-0.456802
Validation data	Bavarian Forest	0.0925072	-0.298786
Validation data	Bavarian Forest	0.434883	-0.245861
Validation data	Bavarian Forest	0.321058	-0.274807
Validation data	Bavarian Forest	0.437493	-0.083978
Validation data	Bavarian Forest	0.391675	0.174118
Validation data	Bavarian Forest	-0.0641101	-0.17762
Validation data	Bavarian Forest	0.0694495	-0.272714
Validation data	Bavarian Forest	0.645659	-0.603007
Validation data	Bavarian Forest	0.299953	-0.295406
Validation data	Bavarian Forest	0.273386	-0.443174
Validation data	Bavarian Forest	0.167618	-0.323125
Validation data	Berchtesgaden	-0.638126	0.242854
Validation data	Berchtesgaden	-0.170636	0.490279
Validation data	Berchtesgaden	-0.412032	0.408283
Validation data	Berchtesgaden	-0.600154	0.0329155
Validation data	Berchtesgaden	-0.354088	-0.047009
Validation data	Berchtesgaden	-0.460225	-0.0598845
Validation data	Berchtesgaden	-0.357283	0.107871
Validation data	Berchtesgaden	-0.496508	-0.638762
Validation data	Berchtesgaden	-0.49896	0.0662268
Validation data	Berchtesgaden	-0.857092	0.326693
Validation data	Berchtesgaden	-0.379687	0.0833702
Validation data	Berchtesgaden	-0.388805	0.142033
Validation data	Berchtesgaden	-0.497144	0.186337
Validation data	Berchtesgaden	-0.460085	0.188234
Validation data	Berchtesgaden	-0.434902	0.151983
Validation data	Brandenburg	0.901085	-0.157976
Validation data	Brandenburg	0.418255	-0.308596
Validation data	Brandenburg	0.0548234	-0.20415
Validation data	Brandenburg	0.233004	0.315787
Validation data	Brandenburg	0.274764	-0.130388
Validation data	Brandenburg	0.298364	-0.161656
Validation data	Brandenburg	0.459849	-0.284437
Validation data	Brandenburg	0.570205	0.914138
Validation data	Brandenburg	0.473378	-0.742242
Validation data	Brandenburg	-0.132795	1.06124
Validation data	Brandenburg	0.0684993	0.075387
Validation data	Brandenburg	0.188259	0.374009
Validation data	Brandenburg	0.207745	-0.0466267
Validation data	Brandenburg	0.404608	0.642476
Validation data	Brandenburg	0.210972	0.260072
Validation data	Rhoen	-0.15931	0.944063
Validation data	Rhoen	0.00819253	0.595035
Validation data	Rhoen	0.0298193	0.56518
Validation data	Rhoen	-0.060011	0.818848
Validation data	Rhoen	1.0645	-0.320167
Validation data	Rhoen	0.377646	0.578821
Validation data	Rhoen	0.711766	0.311767
Validation data	Rhoen	1.75427	-0.430067
Validation data	Rhoen	0.762588	-0.0265053
Validation data	Rhoen	0.403284	0.782
Validation data	Rhoen	-0.136392	0.947936
Validation data	Rhoen	0.450489	0.431905
Validation data	Rhoen	1.07806	-0.582282

## Sheet: Fig S18b
Category	Region	NMDS1	NMDS2
Training data	ALB	0.327675	0.306843
Training data	ALB	-0.226854	0.127645
Training data	ALB	0.0950197	0.388714
Training data	ALB	-0.253365	0.680172
Training data	ALB	-1.18388	0.828449
Training data	ALB	-0.251454	0.593164
Training data	ALB	-0.387999	0.603677
Training data	ALB	-0.220876	0.0224058
Training data	ALB	-0.104147	0.152894
Training data	ALB	0.0971147	0.146198
Training data	ALB	0.115863	0.0720661
Training data	ALB	0.018899	-0.13197
Training data	ALB	0.152702	0.38456
Training data	ALB	-0.296909	0.431815
Training data	ALB	-0.25571	0.580973
Training data	ALB	-0.88839	-0.0649204
Training data	ALB	-0.296725	0.255032
Training data	ALB	-0.588592	0.578476
Training data	ALB	-0.444045	0.42503
Training data	ALB	-0.488144	0.52451
Training data	ALB	-0.470018	0.766808
Training data	ALB	-0.302526	0.570978
Training data	ALB	-1.0934	0.555282
Training data	ALB	-0.569186	0.659509
Training data	ALB	-1.32636	0.453327
Training data	ALB	-0.220665	0.242562
Training data	ALB	-0.979803	-0.14732
Training data	ALB	-0.444711	0.422799
Training data	ALB	-0.0196931	0.249871
Training data	ALB	-0.567627	0.470445
Training data	ALB	0.0535461	0.305131
Training data	ALB	0.147161	0.0235549
Training data	ALB	-0.122026	0.209288
Training data	ALB	-0.0811265	-0.0798503
Training data	ALB	-0.404836	0.30048
Training data	ALB	-0.926447	0.263364
Training data	ALB	-1.13947	1.13573
Training data	ALB	-0.75062	0.364357
Training data	ALB	-0.555277	0.248142
Training data	ALB	0.0574961	0.543262
Training data	ALB	-0.447341	0.345728
Training data	ALB	-0.313482	0.106603
Training data	ALB	-0.358751	0.971485
Training data	ALB	-0.579722	0.404081
Training data	ALB	-0.220394	0.711479
Training data	ALB	-0.280172	0.514966
Training data	ALB	-0.218935	0.38909
Training data	ALB	-0.303461	0.501277
Training data	ALB	-0.405322	0.167587
Training data	ALB	-0.139316	0.549971
Training data	BAY	0.589134	-0.154526
Training data	BAY	0.617047	-0.238835
Training data	BAY	0.623377	-0.235239
Training data	BAY	0.358856	-0.175962
Training data	BAY	0.380129	-0.167546
Training data	BAY	0.414721	0.0750294
Training data	BAY	0.703982	0.175475
Training data	BAY	0.521356	0.161356
Training data	BAY	0.64479	0.230419
Training data	BAY	0.487846	0.272835
Training data	BAY	0.536155	0.111846
Training data	BAY	0.32655	0.040805
Training data	BAY	0.282503	0.415384
Training data	BAY	0.342102	0.48502
Training data	BAY	0.272176	0.411098
Training data	BAY	0.750627	0.273884
Training data	BAY	0.199348	0.0879096
Training data	BAY	0.410509	0.0834403
Training data	BAY	0.408286	0.177229
Training data	BAY	0.392109	0.421206
Training data	BAY	0.523632	0.189881
Training data	BAY	0.570788	0.087657
Training data	BAY	0.639344	0.083026
Training data	BAY	0.701501	0.255925
Training data	BAY	0.649652	0.173289
Training data	BAY	0.671372	-0.117189
Training data	BAY	0.705992	-0.0944319
Training data	BAY	0.802609	-0.00824102
Training data	BAY	0.828232	-0.0779841
Training data	BAY	0.808819	-0.175277
Training data	BAY	0.701212	0.0296967
Training data	BAY	0.501331	0.365902
Training data	BAY	0.0344937	0.0833989
Training data	BAY	0.450812	-0.0686646
Training data	BAY	0.611841	0.212406
Training data	BAY	0.668788	-0.0681821
Training data	BAY	0.436458	0.0116783
Training data	BAY	0.270975	0.195859
Training data	BAY	0.265765	0.151697
Training data	BAY	0.20403	0.17127
Training data	BAY	0.218203	0.312729
Training data	BAY	0.419114	0.492282
Training data	BAY	0.716658	-0.190684
Training data	BAY	0.172236	0.142007
Training data	BAY	0.400098	0.568878
Training data	BAY	0.195742	0.186736
Training data	BAY	0.414453	0.207809
Training data	BAY	0.418518	0.417289
Training data	BAY	0.472069	0.306467
Training data	BAY	0.688886	0.21304
Training data	BAY	0.365163	0.0599681
Training data	BAY	0.561201	0.391448
Training data	BAY	0.690321	0.0278597
Training data	BAY	0.540124	0.260978
Training data	BAY	0.417845	0.25717
Training data	BAY	0.438375	-0.0427708
Training data	BAY	0.458521	0.108149
Training data	BAY	0.454998	0.0233453
Training data	BAY	0.709933	-0.0589016
Training data	BAY	0.666724	-0.0550821
Training data	BAY	0.840325	0.0167662
Training data	BAY	0.764717	-0.00820923
Training data	BAY	0.921517	-0.057516
Training data	BAY	0.991819	-0.178739
Training data	BAY	0.632481	-0.0890588
Training data	BAY	0.753657	-0.1949
Training data	BAY	0.845323	-0.0994582
Training data	BAY	0.76271	-0.155653
Training data	BAY	0.905432	-0.0880139
Training data	BAY	0.732595	0.259803
Training data	BAY	0.959564	0.134957
Training data	BAY	0.816894	-0.0185923
Training data	BAY	0.792661	-0.0763467
Training data	BAY	0.630189	-0.0228147
Training data	BAY	0.824684	-0.107227
Training data	BAY	0.232885	0.00659115
Training data	BAY	0.547709	0.419598
Training data	BAY	0.343741	0.297562
Training data	BAY	0.439933	0.54423
Training data	BAY	0.418429	0.031537
Training data	BAY	0.421998	0.289896
Training data	BAY	0.456116	0.390162
Training data	BAY	0.270564	0.316819
Training data	BAY	0.338591	0.451345
Training data	BAY	0.23039	0.657358
Training data	BAY	0.193359	0.248133
Training data	BAY	0.173384	0.290251
Training data	BAY	0.101405	0.290623
Training data	BAY	0.488097	0.376824
Training data	BAY	0.29508	0.266026
Training data	BAY	0.296583	0.334582
Training data	BAY	0.501533	0.119693
Training data	BAY	0.317161	0.518364
Training data	BAY	0.495932	0.343346
Training data	BAY	0.375457	0.183305
Training data	BAY	0.422094	0.287593
Training data	BAY	0.303322	0.457924
Training data	BAY	0.20625	0.53748
Training data	BAY	0.442813	0.440774
Training data	BAY	0.496711	0.0363286
Training data	BAY	0.408358	0.241453
Training data	BAY	0.375579	0.337702
Training data	BAY	0.538176	0.116992
Training data	BAY	0.540295	0.0286744
Training data	BAY	0.513109	0.275554
Training data	BAY	0.686107	-0.00359969
Training data	BAY	0.638164	-0.155266
Training data	BAY	0.882051	-0.0188745
Training data	BAY	0.832835	0.0487473
Training data	BAY	0.770012	-0.187374
Training data	BAY	0.741563	-0.163371
Training data	BAY	0.782892	-0.177526
Training data	BAY	0.730506	0.0732645
Training data	BAY	0.711929	0.201167
Training data	BAY	0.867366	0.0170262
Training data	BAY	0.363359	0.11588
Training data	BAY	0.348042	0.339467
Training data	BAY	0.446211	0.374016
Training data	BAY	0.202253	0.799784
Training data	BAY	0.0429974	0.428139
Training data	BAY	0.222885	0.559042
Training data	BAY	-0.0867339	0.305583
Training data	BAY	0.019404	0.830183
Training data	BAY	0.12766	0.323577
Training data	BAY	0.157279	0.634352
Training data	BAY	0.122279	0.737042
Training data	BAY	0.224708	0.221095
Training data	BAY	0.307502	0.417692
Training data	BAY	-0.0796595	0.364187
Training data	BAY	0.162357	0.445861
Training data	BAY	0.181779	0.499461
Training data	BAY	-0.248635	0.483057
Training data	BAY	0.379769	0.233881
Training data	BAY	-0.0307564	0.679339
Training data	BAY	-0.0823353	0.409173
Training data	BAY	-0.0480542	0.553813
Training data	BAY	-0.0253159	0.365571
Training data	BAY	0.245402	0.552169
Training data	BAY	0.2906	0.367598
Training data	BAY	-0.0221229	0.619204
Training data	BAY	0.366496	0.521297
Training data	BAY	0.398581	0.0782205
Training data	BAY	0.455072	-0.124135
Training data	BAY	0.499087	0.000645809
Training data	BAY	0.484763	-0.195694
Training data	BAY	0.445263	0.145137
Training data	BAY	0.36879	0.120655
Training data	BAY	0.52215	0.186368
Training data	BAY	0.670935	0.264488
Training data	BAY	0.734875	0.0495602
Training data	BAY	0.29193	0.288395
Training data	BAY	0.740168	-0.0937782
Training data	BAY	0.794168	0.0653915
Training data	BAY	0.802551	-0.253099
Training data	BAY	0.63777	0.0710692
Training data	BAY	0.794086	0.0698298
Training data	BAY	0.847011	0.162786
Training data	BAY	0.679626	0.216299
Training data	BAY	0.768134	0.0137437
Training data	BAY	0.660815	0.0693501
Training data	BAY	0.801761	-0.198683
Training data	BAY	0.443785	-0.160121
Training data	BAY	0.724977	0.1095
Training data	BAY	0.780958	0.159431
Training data	BAY	0.917349	-0.249582
Training data	BAY	0.896804	0.0495823
Training data	BAY	0.979415	0.126736
Training data	BAY	0.456856	0.285901
Training data	HAI	-0.0487137	-0.105711
Training data	HAI	-0.365251	0.181681
Training data	HAI	0.140661	-0.0820998
Training data	HAI	-0.673993	0.059436
Training data	HAI	-0.517574	-0.0140526
Training data	HAI	-0.499878	0.152626
Training data	HAI	-0.564985	-0.127832
Training data	HAI	-0.341308	0.914077
Training data	HAI	-0.541725	0.327723
Training data	HAI	-0.92059	0.0855748
Training data	HAI	-0.571356	0.549453
Training data	HAI	-0.773935	-0.0218106
Training data	HAI	-0.00331789	-0.117888
Training data	HAI	-0.73745	0.42123
Training data	HAI	-0.926715	0.319534
Training data	HAI	-0.403329	0.327175
Training data	HAI	-0.614663	0.137626
Training data	HAI	-0.633649	0.580424
Training data	HAI	-0.278282	0.310145
Training data	HAI	-0.561264	0.093679
Training data	HAI	-0.775521	0.30741
Training data	HAI	-0.108169	0.260204
Training data	HAI	-0.804441	0.562122
Training data	HAI	-1.08847	0.313259
Training data	HAI	-0.781942	-0.0123462
Training data	HAI	-0.859009	0.313046
Training data	HAI	-0.384452	0.592805
Training data	HAI	-0.778541	0.464181
Training data	HAI	-0.911278	0.341448
Training data	HAI	-0.490241	0.231287
Training data	HAI	-0.311775	0.522167
Training data	HAI	-0.996508	0.490732
Training data	HAI	-0.615127	0.288969
Training data	HAI	0.0342438	0.604404
Training data	HAI	-0.584933	0.954772
Training data	HAI	-0.537334	0.317283
Training data	HAI	-0.517475	0.40505
Training data	HAI	-0.419655	0.0878521
Training data	HAI	-1.07417	-0.35605
Training data	HAI	-1.1156	-0.0365324
Training data	HAI	-0.69248	0.122317
Training data	HAI	-0.746011	0.0476843
Training data	HAI	-0.453038	0.442831
Training data	HAI	-0.232307	0.231142
Training data	HAI	-0.215719	-0.493911
Training data	HAI	-0.659384	0.255764
Training data	HAI	-1.01236	0.12401
Training data	HAI	-1.05407	-0.0261845
Training data	HAI	-1.09152	-0.0402293
Training data	SCH	-0.0489971	-0.552421
Training data	SCH	-0.138598	-0.491626
Training data	SCH	-0.0987559	-0.272561
Training data	SCH	-0.295459	-0.0998862
Training data	SCH	-0.43621	-0.22702
Training data	SCH	-0.482637	-0.417806
Training data	SCH	-0.37688	0.11341
Training data	SCH	-0.434107	-0.158216
Training data	SCH	-0.581699	-0.154101
Training data	SCH	-0.0197637	-0.412218
Training data	SCH	-0.136708	-0.28951
Training data	SCH	-0.266166	-0.403968
Training data	SCH	-0.187113	-0.546632
Training data	SCH	-0.287942	-0.461101
Training data	SCH	-0.311064	-0.318262
Training data	SCH	-0.112823	-0.380798
Training data	SCH	-0.262626	-0.411565
Training data	SCH	-0.30217	-0.596892
Training data	SCH	-0.0170816	-0.544616
Training data	SCH	-0.217525	-0.376613
Training data	SCH	-0.243804	-0.499057
Training data	SCH	-0.411156	-0.418716
Training data	SCH	-0.499888	-0.34421
Training data	SCH	-0.623025	-0.43396
Training data	SCH	-0.397895	-0.551856
Training data	SCH	-0.398339	-0.517965
Training data	SCH	-0.558159	-0.433836
Training data	SCH	-0.533767	-0.432519
Training data	SCH	-0.858237	-0.425545
Training data	SCH	-0.334863	-0.284035
Training data	SCH	-0.289869	-0.404001
Training data	SCH	-0.0741743	-0.460289
Training data	SCH	-0.490955	-0.457261
Training data	SCH	-0.536301	-0.440352
Training data	SCH	-0.226985	-0.387642
Training data	SCH	-0.474715	-0.330898
Training data	SCH	-0.361726	-0.514771
Training data	SCH	-0.592387	-0.332619
Training data	SCH	-0.497175	-0.237159
Training data	SCH	-0.35707	-0.316053
Training data	SCH	-0.735294	-0.367867
Training data	SCH	-0.421033	-0.0249572
Training data	SCH	-0.452933	-0.280915
Training data	SCH	-0.69442	-0.415406
Training data	SCH	-0.523812	-0.222656
Training data	SCH	-0.42799	-0.424976
Training data	SCH	-0.552875	-0.16321
Training data	SCH	-0.319228	-0.402366
Training data	SCH	-0.378437	-0.370323
Training data	SCH	-0.507386	-0.188842
Training data	STE	-0.33277	0.199724
Training data	STE	-0.236011	0.250428
Training data	STE	-0.485417	-0.227689
Training data	STE	-0.313501	0.473168
Training data	STE	-0.0706407	0.244923
Training data	STE	-0.39013	0.24916
Training data	STE	-0.329795	-0.0555275
Training data	STE	-0.685971	-0.00341243
Training data	STE	-0.830727	-0.341138
Training data	STE	-0.260076	0.0951971
Training data	STE	-1.00603	0.18748
Training data	STE	-0.793634	0.0237642
Training data	STE	-0.283809	0.132396
Training data	STE	-0.159937	0.00948382
Training data	STE	-0.0912197	0.0231009
Training data	STE	-0.100511	0.102184
Training data	STE	0.160394	-0.222714
Training data	STE	-0.157002	-0.136783
Training data	STE	-0.042983	-0.0637553
Training data	STE	0.0518061	-0.138778
Training data	STE	-0.631541	-0.00289714
Training data	STE	-0.369771	-0.415586
Training data	STE	-0.395315	0.050844
Training data	STE	-0.597275	0.0360899
Training data	STE	-0.0537165	-0.0326503
Training data	STE	-0.51912	-0.0174055
Training data	STE	-0.726553	0.317612
Training data	STE	-0.458592	0.351848
Training data	STE	-0.307977	-0.353242
Training data	STE	-0.452491	-0.430496
Training data	STE	-0.429611	-0.117496
Training data	STE	-0.54942	-0.228353
Training data	STE	-0.170063	0.334362
Training data	STE	-0.640622	0.241715
Training data	STE	-0.374039	-0.283387
Training data	STE	-0.143438	0.0728259
Training data	STE	-0.206272	-0.159947
Training data	STE	-0.868543	-0.13547
Training data	STE	-0.154682	-0.0506
Training data	STE	-0.407139	-0.0318881
Training data	STE	-0.302874	0.103187
Training data	STE	-0.435989	-0.154967
Training data	STE	-0.254342	-0.167038
Training data	STE	-0.292931	-0.0268856
Training data	STE	-0.208702	0.099124
Training data	STE	-0.604271	-0.0323239
Training data	STE	-0.71823	0.145767
Training data	STE	-0.715923	-0.0388212
Training data	STE	-0.306979	-0.301694
Training data	STE	-0.390341	-0.0943941
Training data	STE	-0.539921	0.23443
Training data	STE	-0.174186	0.280668
Training data	STE	-0.364959	0.0871915
Training data	STE	-0.516211	-0.123747
Training data	STE	-0.503823	-0.328325
Training data	STE	-0.181322	0.417202
Training data	STE	-0.27918	0.210452
Training data	STE	-0.510206	-0.0562524
Training data	STE	-0.235104	-0.0101436
Training data	STE	-0.0787577	0.287775
Training data	STE	-0.342199	0.0839587
Training data	STE	-0.217208	-0.112527
Training data	STE	-0.350811	0.113386
Training data	STE	-0.348254	0.0168353
Training data	STE	-0.796008	0.0184766
Training data	STE	-0.223086	-0.0396418
Training data	STE	-0.318745	-0.150491
Training data	STE	-0.250719	0.138254
Training data	STE	-0.626355	0.628203
Validation data	Bavarian Forest	0.30654	-0.0319912
Validation data	Bavarian Forest	0.470202	-0.183542
Validation data	Bavarian Forest	0.780573	-0.0630839
Validation data	Bavarian Forest	0.775321	0.189449
Validation data	Bavarian Forest	0.794868	-0.0133794
Validation data	Bavarian Forest	0.744091	-0.0679715
Validation data	Bavarian Forest	0.822009	0.409318
Validation data	Bavarian Forest	0.406155	0.0784248
Validation data	Bavarian Forest	0.498807	-0.542298
Validation data	Bavarian Forest	-0.140183	0.695115
Validation data	Bavarian Forest	-0.0452526	0.434953
Validation data	Bavarian Forest	-0.101145	-0.416022
Validation data	Bavarian Forest	0.0831484	-0.429213
Validation data	Bavarian Forest	-0.269313	0.13538
Validation data	Bavarian Forest	0.177638	0.755865
Validation data	Bavarian Forest	-0.0172701	-0.621665
Validation data	Bavarian Forest	-0.176799	-0.111722
Validation data	Bavarian Forest	0.101175	-0.141307
Validation data	Bavarian Forest	-0.0298622	-0.410736
Validation data	Bavarian Forest	-0.0692089	-0.416637
Validation data	Bavarian Forest	-0.155737	-0.246928
Validation data	Bavarian Forest	-0.991745	-0.771566
Validation data	Bavarian Forest	-0.492454	-0.513868
Validation data	Bavarian Forest	-0.263539	-0.743826
Validation data	Bavarian Forest	0.0830373	0.178719
Validation data	Bavarian Forest	0.212649	-0.136423
Validation data	Bavarian Forest	0.0163997	-0.272413
Validation data	Bavarian Forest	0.489521	-0.343389
Validation data	Bavarian Forest	-0.208737	-0.272514
Validation data	Bavarian Forest	-0.152625	-0.194353
Validation data	DBU Flaechen	-0.136777	-0.710126
Validation data	DBU Flaechen	-0.0521616	-0.75235
Validation data	DBU Flaechen	-0.110409	-0.739339
Validation data	DBU Flaechen	-0.20117	-0.739552
Validation data	DBU Flaechen	-0.21099	-0.680295
Validation data	DBU Flaechen	-0.108321	-0.825668
Validation data	DBU Flaechen	-0.0756545	-0.869411
Validation data	DBU Flaechen	-0.0372635	-0.903529
Validation data	DBU Flaechen	0.0634075	-0.88411
Validation data	DBU Flaechen	-0.147847	-0.849401
Validation data	DBU Flaechen	0.0535709	-0.937004
Validation data	DBU Flaechen	-0.0564597	-0.941252
Validation data	DBU Flaechen	-0.2205	-0.948415
Validation data	DBU Flaechen	-0.248753	-0.8798
Validation data	DBU Flaechen	-0.269135	-0.773345
Validation data	DBU Flaechen	-0.00993668	-0.993418
Validation data	DBU Flaechen	-0.109442	-0.854476
Validation data	DBU Flaechen	-0.0374248	-1.03558
Validation data	DBU Flaechen	0.123092	-1.05514
Validation data	DBU Flaechen	-0.220629	-0.900977
Validation data	DBU Flaechen	-0.0299077	-1.09889
Validation data	DBU Flaechen	0.0214989	-1.0455
Validation data	DBU Flaechen	-0.0497762	-0.999632
Validation data	DBU Flaechen	0.142409	-1.11438
Validation data	DBU Flaechen	-0.0131435	-1.04517
Validation data	NPBerchtesgaden	0.678401	-0.305948
Validation data	NPBerchtesgaden	0.655193	-0.176054
Validation data	NPBerchtesgaden	0.344047	-0.0701783
Validation data	NPBerchtesgaden	0.47148	-0.199707
Validation data	NPBerchtesgaden	0.659821	-0.396652
Validation data	NPBerchtesgaden	0.623308	-0.32702
Validation data	NPBerchtesgaden	0.41961	-0.161657
Validation data	NPBerchtesgaden	0.424059	0.205076
Validation data	NPBerchtesgaden	0.205055	0.0730629
Validation data	NPBerchtesgaden	0.642857	-0.425059
Validation data	NPBerchtesgaden	0.569817	-0.229878
Validation data	NPBerchtesgaden	0.585842	0.369937
Validation data	NPBerchtesgaden	0.669169	-0.334185
Validation data	NPBerchtesgaden	0.245862	-0.146268
Validation data	NPBerchtesgaden	0.489171	-0.364136
Validation data	NPBerchtesgaden	0.796616	-0.313142
Validation data	Rhoen	0.16629	-0.393337
Validation data	Rhoen	0.0962342	-0.489936
Validation data	Rhoen	0.389802	-0.55912
Validation data	Rhoen	0.443192	-0.608039
Validation data	Rhoen	-0.132334	-0.485919
Validation data	Rhoen	-0.0246618	-0.559646
Validation data	Rhoen	-0.209915	-0.827298
Validation data	Rhoen	-0.131445	-0.619891
Validation data	Rhoen	-0.230731	-0.677284
Validation data	Rhoen	-0.0748196	-0.698372
Validation data	Rhoen	0.0354588	-0.579194
Validation data	Rhoen	0.0303291	-0.659106
Validation data	Rhoen	0.0365423	-0.701779
Validation data	Rhoen	-0.0624041	-0.683135
Validation data	Rhoen	-0.244517	-0.751906
Validation data	Rhoen	-0.0804727	-0.828352
Validation data	Rhoen	-0.0806097	-0.605467
Validation data	Rhoen	-0.120567	-0.566828
Validation data	Rhoen	-0.0158061	-0.884319
Validation data	Rhoen	-0.0260337	-0.900793
